# Supplementary material for: Molecular events in MSC exosome mediated cytoprotection in cardiomyocytes
Source: Sci Rep. 2019 Dec 17;9:19276. doi: 10.1038/s41598-019-55694-7 (PMC6917778; doi:10.1038/s41598-019-55694-7)
Supplement: Supplementary file 2 — MSC exosome proteomics dataset 1 [file 41598_2019_55694_MOESM2_ESM.zip]

Archive with 1 entries (1 files):
- MSC Exosomes Proteomics.xlsx
