# Supplementary material for: Molecular events in MSC exosome mediated cytoprotection in cardiomyocytes
Source: Sci Rep. 2019 Dec 17;9:19276. doi: 10.1038/s41598-019-55694-7 (PMC6917778; doi:10.1038/s41598-019-55694-7)
Supplement: Supplementary file 2 — MSC exosome proteomics dataset 1 [file 41598_2019_55694_MOESM2_ESM.zip › MSC Exosomes Proteomics.xlsx]

## Sheet: Samples Report for Mehta_121218
Identified Proteins (627/629)	Accession Number	Alternate ID	Molecular Weight	NOR	Std Dev LogFC-Nor
CON__ENSEMBL:ENSBTAP00000024146	CON__ENSEMBL:ENSBTAP00000024146		?	-0.0395	3.68502
CON__P02769	CON__P02769		?	0.0422	4.13459
Fibronectin OS=Homo sapiens OX=9606 GN=FN1 PE=1 SV=4	FINC_HUMAN	FN1	263 kDa	-0.0261	3.08016
CON__Q0IIK2	CON__Q0IIK2		?	0.0612	2.92877
Keratin, type I cytoskeletal 9 OS=Homo sapiens OX=9606 GN=KRT9 PE=1 SV=3	K1C9_HUMAN	KRT9	62 kDa	0.0334	3.04309
Basement membrane-specific heparan sulfate proteoglycan core protein OS=Homo sapiens OX=9606 GN=HSPG2 PE=1 SV=4	PGBM_HUMAN	HSPG2	469 kDa	-0.0132	1.6005
Keratin, type II cytoskeletal 1 OS=Homo sapiens OX=9606 GN=KRT1 PE=1 SV=6	K2C1_HUMAN	KRT1	66 kDa	-0.0141	3.55822
CON__Q2UVX4	CON__Q2UVX4		?	-0.0044	2.42363
Collagen alpha-1(XII) chain OS=Homo sapiens OX=9606 GN=COL12A1 PE=1 SV=2	COCA1_HUMAN (+1)	COL12A1	333 kDa	-0.0022	1.14904
Collagen alpha-1(VI) chain OS=Homo sapiens OX=9606 GN=COL6A1 PE=1 SV=3	CO6A1_HUMAN	COL6A1	109 kDa	-0.0468	2.99044
CON__Q3SZ57	CON__Q3SZ57		?	0.0447	2.39504
Collagen alpha-2(VI) chain OS=Homo sapiens OX=9606 GN=COL6A2 PE=1 SV=4	CO6A2_HUMAN	COL6A2	109 kDa	-0.0511	3.21304
Keratin, type I cytoskeletal 10 OS=Homo sapiens OX=9606 GN=KRT10 PE=1 SV=6	K1C10_HUMAN (+1)	KRT10	59 kDa	0.0431	3.55223
Laminin subunit gamma-1 OS=Homo sapiens OX=9606 GN=LAMC1 PE=1 SV=3	LAMC1_HUMAN	LAMC1	178 kDa	0.0037	1.63948
CON__P34955	CON__P34955		?	0.0462	4.14875
Laminin subunit alpha-4 OS=Homo sapiens OX=9606 GN=LAMA4 PE=1 SV=1	A0A0A0MQS9_HUMAN (+1)	LAMA4	203 kDa	0.0153	1.4886
Collagen alpha-1(I) chain OS=Homo sapiens OX=9606 GN=COL1A1 PE=1 SV=5	CO1A1_HUMAN	COL1A1	139 kDa	0.0212	2.0075
Desmoplakin OS=Homo sapiens OX=9606 GN=DSP PE=1 SV=3	DESP_HUMAN	DSP	332 kDa	-0.0054	1.97307
CON__ENSEMBL:ENSBTAP00000032840	CON__ENSEMBL:ENSBTAP00000032840		?	0.001	1.47155
CON__Q9TRI1	CON__Q9TRI1		?	-0.0797	2.30227
Collagen alpha-2(I) chain OS=Homo sapiens OX=9606 GN=COL1A2 PE=1 SV=1	A0A087WTA8_HUMAN (+1)	COL1A2	129 kDa	-0.0792	2.14592
Laminin subunit beta-1 OS=Homo sapiens OX=9606 GN=LAMB1 PE=1 SV=1	G3XAI2_HUMAN (+1)	LAMB1	200 kDa	-0.0286	1.81225
Keratin, type II cytoskeletal 2 epidermal OS=Homo sapiens OX=9606 GN=KRT2 PE=1 SV=2	K22E_HUMAN (+1)	KRT2	65 kDa	-0.0266	2.54131
CON__Q1RMK2	CON__Q1RMK2		?	0.017	0.96735
CON__ENSEMBL:ENSBTAP00000037665	CON__ENSEMBL:ENSBTAP00000037665		?	0.0233	2.52241
Prolow-density lipoprotein receptor-related protein 1 OS=Homo sapiens OX=9606 GN=LRP1 PE=1 SV=2	LRP1_HUMAN	LRP1	505 kDa	-0.035	1.02517
Collagen alpha-3(VI) chain OS=Homo sapiens OX=9606 GN=COL6A3 PE=1 SV=5	CO6A3_HUMAN	COL6A3	344 kDa	-0.0424	2.71425
CON__P00761	CON__P00761		?	-0.1873	5.46404
CON__P15497	CON__P15497		?	-0.011	2.29124
Alpha-actinin-4 OS=Homo sapiens OX=9606 GN=ACTN4 PE=1 SV=2	ACTN4_HUMAN	ACTN4	105 kDa	-0.0476	1.4993
Laminin subunit beta-2 OS=Homo sapiens OX=9606 GN=LAMB2 PE=1 SV=2	LAMB2_HUMAN	LAMB2	196 kDa	0.0096	1.18607
CON__P06868	CON__P06868		?	-0.0471	1.55919
CON__P12763	CON__P12763		?	-0.012	2.61975
ATP-citrate synthase OS=Homo sapiens OX=9606 GN=ACLY PE=1 SV=3	ACLY_HUMAN	ACLY	121 kDa	0.0046	1.31233
Keratin, type I cytoskeletal 16 OS=Homo sapiens OX=9606 GN=KRT16 PE=1 SV=4	K1C16_HUMAN (+1)	KRT16	51 kDa	-0.0326	3.25294
Transitional endoplasmic reticulum ATPase OS=Homo sapiens OX=9606 GN=VCP PE=1 SV=4	TERA_HUMAN	VCP	89 kDa	0	1.11762
72 kDa type IV collagenase OS=Homo sapiens OX=9606 GN=MMP2 PE=1 SV=2	MMP2_HUMAN	MMP2	74 kDa	0.023	1.32253
CON__Q1A7A4	CON__Q1A7A4		?	-0.0116	1.09881
Major vault protein OS=Homo sapiens OX=9606 GN=MVP PE=1 SV=4	MVP_HUMAN	MVP	99 kDa	0.0153	1.26885
CON__P00735	CON__P00735		?	0.0424	2.1922
Annexin A2 OS=Homo sapiens OX=9606 GN=ANXA2 PE=1 SV=2	ANXA2_HUMAN	ANXA2	39 kDa	-0.0254	1.61965
Aggrecan core protein OS=Homo sapiens OX=9606 GN=ACAN PE=1 SV=1	A0A087X1T7_HUMAN	ACAN	256 kDa	-0.0033	1.07177
CON__Q3SX09	CON__Q3SX09		?	-0.0284	2.72537
Keratin, type I cytoskeletal 14 OS=Homo sapiens OX=9606 GN=KRT14 PE=1 SV=4	K1C14_HUMAN (+1)	KRT14	52 kDa	0.0488	2.97406
Hornerin OS=Homo sapiens OX=9606 GN=HRNR PE=1 SV=2	HORN_HUMAN (+1)	HRNR	282 kDa	0.0362	3.10679
CON__Q2KJF1	CON__Q2KJF1		?	0.0349	1.06881
Alpha-actinin-1 OS=Homo sapiens OX=9606 GN=ACTN1 PE=1 SV=2	ACTN1_HUMAN	ACTN1	103 kDa	0.0484	1.62954
Lactadherin OS=Homo sapiens OX=9606 GN=MFGE8 PE=1 SV=3	MFGM_HUMAN	MFGE8	43 kDa	-0.084	2.01541
CON__Q3Y5Z3	CON__Q3Y5Z3		?	0.0163	1.54532
Pyruvate kinase PKM OS=Homo sapiens OX=9606 GN=PKM PE=1 SV=4	KPYM_HUMAN	PKM	58 kDa	0.0098	1.36653
CON__Q3SZH5	CON__Q3SZH5		?	-0.0306	1.91894
CON__Q3KUS7	CON__Q3KUS7		?	0.0152	1.45225
CON__Q3SZR3	CON__Q3SZR3		?	-0.0491	2.52678
CON__Q3SZV7	CON__Q3SZV7		?	0.0059	2.24531
Heat shock cognate 71 kDa protein OS=Homo sapiens OX=9606 GN=HSPA8 PE=1 SV=1	HSP7C_HUMAN	HSPA8	71 kDa	0.0349	1.03313
CON__Q58D62	CON__Q58D62		?	0.0011	1.69319
Proteasome subunit alpha type-1 OS=Homo sapiens OX=9606 GN=PSMA1 PE=1 SV=1	PSA1_HUMAN	PSMA1	30 kDa	-0.0706	1.6936
Laminin subunit alpha-2 OS=Homo sapiens OX=9606 GN=LAMA2 PE=1 SV=1	A0A087WX80_HUMAN (+2)	LAMA2	344 kDa	-0.0392	1.06926
Aminopeptidase N OS=Homo sapiens OX=9606 GN=ANPEP PE=1 SV=4	AMPN_HUMAN	ANPEP	110 kDa	0.0513	1.40079
CON__P17697	CON__P17697		?	-0.0196	1.59588
Proteasome subunit alpha type-7 OS=Homo sapiens OX=9606 GN=PSMA7 PE=1 SV=1	PSA7_HUMAN	PSMA7	28 kDa	0.0348	1.02297
Junction plakoglobin OS=Homo sapiens OX=9606 GN=JUP PE=1 SV=3	PLAK_HUMAN	JUP	82 kDa	-0.059	2.03144
CON__Q28107	CON__Q28107		?	-0.0231	1.13714
CON__Q0V8M9	CON__Q0V8M9		?	0.112	2.43442
CON__REFSEQ:XP_585019	CON__REFSEQ:XP_585019		?	-0.001	1.16241
CON__Q3ZBS7	CON__Q3ZBS7		?	0.1181	2.33738
Desmoglein-1 OS=Homo sapiens OX=9606 GN=DSG1 PE=1 SV=2	DSG1_HUMAN	DSG1	114 kDa	-0.0181	1.48014
CON__Q3T052	CON__Q3T052		?	-0.004	1.36249
Laminin subunit alpha-5 OS=Homo sapiens OX=9606 GN=LAMA5 PE=1 SV=8	LAMA5_HUMAN	LAMA5	400 kDa	0.0203	1.03318
CON__Q03247	CON__Q03247		?	0.0027	1.8464
Transketolase OS=Homo sapiens OX=9606 GN=TKT PE=1 SV=3	TKT_HUMAN	TKT	68 kDa	0.0571	1.77992
Ras-related protein Rab-7a OS=Homo sapiens OX=9606 GN=RAB7A PE=1 SV=1	RAB7A_HUMAN	RAB7A	23 kDa	-0.0262	0.841768
Annexin A5 OS=Homo sapiens OX=9606 GN=ANXA5 PE=1 SV=2	ANXA5_HUMAN	ANXA5	36 kDa	0.0128	1.13698
CON__P41361	CON__P41361		?	-0.1124	2.16253
L-lactate dehydrogenase A chain OS=Homo sapiens OX=9606 GN=LDHA PE=1 SV=2	LDHA_HUMAN	LDHA	37 kDa	0.0126	1.62642
Clathrin heavy chain OS=Homo sapiens OX=9606 GN=CLTC PE=1 SV=1	A0A087WVQ6_HUMAN (+1)	CLTC	192 kDa	0.003	0.744957
Glyceraldehyde-3-phosphate dehydrogenase OS=Homo sapiens OX=9606 GN=GAPDH PE=1 SV=3	G3P_HUMAN	GAPDH	36 kDa	-0.005	1.37872
Proteasome subunit beta type-1 OS=Homo sapiens OX=9606 GN=PSMB1 PE=1 SV=2	PSB1_HUMAN	PSMB1	26 kDa	-0.0974	2.21359
Talin-1 OS=Homo sapiens OX=9606 GN=TLN1 PE=1 SV=3	TLN1_HUMAN	TLN1	270 kDa	-0.0275	0.888006
Integrin beta-1 OS=Homo sapiens OX=9606 GN=ITGB1 PE=1 SV=2	ITB1_HUMAN	ITGB1	88 kDa	-0.0108	0.725812
Galectin-3-binding protein OS=Homo sapiens OX=9606 GN=LGALS3BP PE=1 SV=1	LG3BP_HUMAN	LGALS3BP	65 kDa	-0.026	1.05063
Lysyl oxidase homolog 2 OS=Homo sapiens OX=9606 GN=LOXL2 PE=1 SV=1	LOXL2_HUMAN	LOXL2	87 kDa	-0.1806	2.53185
Transforming growth factor-beta-induced protein ig-h3 OS=Homo sapiens OX=9606 GN=TGFBI PE=1 SV=1	BGH3_HUMAN	TGFBI	75 kDa	-0.0315	0.927358
CON__P28800	CON__P28800		?	-0.0105	1.72529
CON__Q95121	CON__Q95121		?	0.0134	1.25097
Programmed cell death 6-interacting protein OS=Homo sapiens OX=9606 GN=PDCD6IP PE=1 SV=1	PDC6I_HUMAN	PDCD6IP	96 kDa	0.038	0.897954
Biglycan OS=Homo sapiens OX=9606 GN=BGN PE=1 SV=2	PGS1_HUMAN	BGN	42 kDa	-0.0094	0.879725
Alpha-enolase OS=Homo sapiens OX=9606 GN=ENO1 PE=1 SV=2	ENOA_HUMAN	ENO1	47 kDa	-0.0139	1.91463
Keratin, type II cytoskeletal 5 OS=Homo sapiens OX=9606 GN=KRT5 PE=1 SV=3	K2C5_HUMAN (+1)	KRT5	62 kDa	0.0258	2.22291
EGF-like repeat and discoidin I-like domain-containing protein 3 OS=Homo sapiens OX=9606 GN=EDIL3 PE=1 SV=1	EDIL3_HUMAN	EDIL3	54 kDa	-0.1865	1.73485
CD109 antigen OS=Homo sapiens OX=9606 GN=CD109 PE=1 SV=2	CD109_HUMAN	CD109	162 kDa	-0.0443	0.897867
CON__P00978	CON__P00978		?	-0.1766	2.88562
Chondroitin sulfate proteoglycan 4 OS=Homo sapiens OX=9606 GN=CSPG4 PE=1 SV=2	CSPG4_HUMAN	CSPG4	251 kDa	0.0018	0.631854
CON__Q05443	CON__Q05443		?	-0.0284	1.22489
Endoplasmic reticulum chaperone BiP OS=Homo sapiens OX=9606 GN=HSPA5 PE=1 SV=2	BIP_HUMAN	HSPA5	72 kDa	0.0662	1.34406
Versican core protein OS=Homo sapiens OX=9606 GN=VCAN PE=1 SV=3	CSPG2_HUMAN	VCAN	373 kDa	0.0027	1.148
Proteasome subunit alpha type OS=Homo sapiens OX=9606 GN=PSMA6 PE=1 SV=1	G3V5Z7_HUMAN (+1)	PSMA6	28 kDa	-0.055	1.18876
CON__Q0VCM5	CON__Q0VCM5		?	0.0028	1.08923
CON__P02754	CON__P02754		?	0.0151	0.681735
Glutamate dehydrogenase 1, mitochondrial OS=Homo sapiens OX=9606 GN=GLUD1 PE=1 SV=2	DHE3_HUMAN	GLUD1	61 kDa	-0.0201	0.970195
Nidogen-1 OS=Homo sapiens OX=9606 GN=NID1 PE=1 SV=3	NID1_HUMAN	NID1	136 kDa	-0.0265	1.02354
Fructose-bisphosphate aldolase A OS=Homo sapiens OX=9606 GN=ALDOA PE=1 SV=2	ALDOA_HUMAN (+1)	ALDOA	39 kDa	0.0019	0.720679
CON__P17690	CON__P17690		?	0.0403	1.45301
Nidogen-2 OS=Homo sapiens OX=9606 GN=NID2 PE=1 SV=3	NID2_HUMAN	NID2	151 kDa	0.0784	1.12539
CON__Q05B55	CON__Q05B55		?	0.0219	1.27696
CON__Q3SX14	CON__Q3SX14		?	0.0311	1.4578
Pentraxin-related protein PTX3 OS=Homo sapiens OX=9606 GN=PTX3 PE=1 SV=3	PTX3_HUMAN	PTX3	42 kDa	0.0015	0.740275
CON__P01966	CON__P01966		?	-0.0265	4.23628
Elongation factor 1-alpha 1 OS=Homo sapiens OX=9606 GN=EEF1A1 PE=1 SV=1	EF1A1_HUMAN (+1)	EEF1A1	50 kDa	0.0176	1.69643
L-lactate dehydrogenase B chain OS=Homo sapiens OX=9606 GN=LDHB PE=1 SV=2	LDHB_HUMAN	LDHB	37 kDa	0.0206	1.11918
Proteasome subunit alpha type-3 OS=Homo sapiens OX=9606 GN=PSMA3 PE=1 SV=2	PSA3_HUMAN	PSMA3	28 kDa	-0.0476	0.864358
Sodium/potassium-transporting ATPase subunit alpha-1 OS=Homo sapiens OX=9606 GN=ATP1A1 PE=1 SV=1	AT1A1_HUMAN	ATP1A1	113 kDa	0.0018	0.618691
Neuronal pentraxin-1 OS=Homo sapiens OX=9606 GN=NPTX1 PE=2 SV=2	NPTX1_HUMAN	NPTX1	47 kDa	0.0037	1.04328
Proteasome subunit alpha type (Fragment) OS=Homo sapiens OX=9606 GN=PSMA4 PE=1 SV=1	H0YL69_HUMAN (+2)	PSMA4	26 kDa	0.0008	0.588922
Glia-derived nexin OS=Homo sapiens OX=9606 GN=SERPINE2 PE=1 SV=1	GDN_HUMAN	SERPINE2	44 kDa	0.003	0.820415
Proteasome subunit alpha type OS=Homo sapiens OX=9606 GN=PSMA2 PE=1 SV=1	A0A024RA52_HUMAN (+1)	PSMA2	26 kDa	0.0259	1.16266
Annexin A1 OS=Homo sapiens OX=9606 GN=ANXA1 PE=1 SV=2	ANXA1_HUMAN	ANXA1	39 kDa	0.0816	1.39016
Annexin A6 OS=Homo sapiens OX=9606 GN=ANXA6 PE=1 SV=3	ANXA6_HUMAN	ANXA6	76 kDa	-0.0366	1.41525
CON__Q2KJ62	CON__Q2KJ62		?	0.0248	1.7078
Integrin alpha-2 OS=Homo sapiens OX=9606 GN=ITGA2 PE=1 SV=1	ITA2_HUMAN	ITGA2	129 kDa	-0.0049	0.893286
Plasminogen activator inhibitor 1 OS=Homo sapiens OX=9606 GN=SERPINE1 PE=1 SV=1	PAI1_HUMAN	SERPINE1	45 kDa	-0.0025	1.95407
Procollagen C-endopeptidase enhancer 1 OS=Homo sapiens OX=9606 GN=PCOLCE PE=1 SV=2	PCOC1_HUMAN	PCOLCE	48 kDa	0.0221	0.933695
Collagen alpha-1(III) chain OS=Homo sapiens OX=9606 GN=COL3A1 PE=1 SV=4	CO3A1_HUMAN	COL3A1	139 kDa	0.1374	3.42337
Tenascin OS=Homo sapiens OX=9606 GN=TNC PE=1 SV=1	J3QSU6_HUMAN	TNC	221 kDa	0.0019	0.653736
CON__ENSEMBL:ENSBTAP00000031900	CON__ENSEMBL:ENSBTAP00000031900		?	-0.0449	1.46919
Myosin-9 OS=Homo sapiens OX=9606 GN=MYH9 PE=1 SV=4	MYH9_HUMAN	MYH9	227 kDa	0.0003	0.726077
CON__ENSEMBL:ENSBTAP00000018574	CON__ENSEMBL:ENSBTAP00000018574		?	-0.0104	1.08902
CON__P02662	CON__P02662		?	-0.0627	1.23724
Gap junction alpha-1 protein OS=Homo sapiens OX=9606 GN=GJA1 PE=1 SV=2	CXA1_HUMAN	GJA1	43 kDa	-0.0067	1.11332
Proteasome subunit alpha type-5 OS=Homo sapiens OX=9606 GN=PSMA5 PE=1 SV=3	PSA5_HUMAN	PSMA5	26 kDa	0.0673	1.46548
Proteasome subunit beta type-3 OS=Homo sapiens OX=9606 GN=PSMB3 PE=1 SV=2	PSB3_HUMAN	PSMB3	23 kDa	0.0371	0.875494
40S ribosomal protein S3 OS=Homo sapiens OX=9606 GN=RPS3 PE=1 SV=2	RS3_HUMAN	RPS3	27 kDa	-0.0579	1.022
Plasma membrane calcium-transporting ATPase 4 OS=Homo sapiens OX=9606 GN=ATP2B4 PE=1 SV=2	AT2B4_HUMAN	ATP2B4	138 kDa	-0.0098	0.814636
Vinculin OS=Homo sapiens OX=9606 GN=VCL PE=1 SV=4	VINC_HUMAN	VCL	124 kDa	-0.0085	0.782695
Peroxidasin homolog OS=Homo sapiens OX=9606 GN=PXDN PE=1 SV=2	PXDN_HUMAN	PXDN	165 kDa	-0.2195	1.82372
5'-nucleotidase OS=Homo sapiens OX=9606 GN=NT5E PE=1 SV=1	5NTD_HUMAN	NT5E	63 kDa	0.0361	1.16691
CON__Q28085	CON__Q28085		?	No data	0
Proteasome subunit beta type-5 OS=Homo sapiens OX=9606 GN=PSMB5 PE=1 SV=3	PSB5_HUMAN	PSMB5	28 kDa	-0.0541	3.23037
Tetraspanin OS=Homo sapiens OX=9606 GN=CD81 PE=1 SV=1	A6NMH8_HUMAN (+6)	CD81	30 kDa	-0.0213	0.8743
Myoferlin OS=Homo sapiens OX=9606 GN=MYOF PE=1 SV=1	MYOF_HUMAN	MYOF	235 kDa	0.0021	0.714569
Fibrillin-1 OS=Homo sapiens OX=9606 GN=FBN1 PE=1 SV=3	FBN1_HUMAN	FBN1	312 kDa	No data	0
CON__Q2KJ83	CON__Q2KJ83		?	-0.0134	0.791788
CON__Q32PI4	CON__Q32PI4		?	0.0765	1.20098
Reticulon-4 OS=Homo sapiens OX=9606 GN=RTN4 PE=1 SV=2	RTN4_HUMAN	RTN4	130 kDa	-0.0126	1.01401
Keratin, type I cytoskeletal 17 OS=Homo sapiens OX=9606 GN=KRT17 PE=1 SV=2	K1C17_HUMAN (+1)	KRT17	48 kDa	0.0313	3.0006
CON__ENSEMBL:ENSBTAP00000016046	CON__ENSEMBL:ENSBTAP00000016046		?	-0.0873	1.77679
Glucose-6-phosphate isomerase (Fragment) OS=Homo sapiens OX=9606 GN=GPI PE=1 SV=1	A0A0A0MTS2_HUMAN (+2)	GPI	65 kDa	-0.0133	1.65377
CON__Q3MHH8	CON__Q3MHH8		?	-0.0091	0.864552
40S ribosomal protein S8 OS=Homo sapiens OX=9606 GN=RPS8 PE=1 SV=2	RS8_HUMAN	RPS8	24 kDa	-0.0515	1.09326
Filaggrin-2 OS=Homo sapiens OX=9606 GN=FLG2 PE=1 SV=1	FILA2_HUMAN (+1)	FLG2	248 kDa	-0.0752	2.44285
CD44 antigen OS=Homo sapiens OX=9606 GN=CD44 PE=1 SV=3	CD44_HUMAN (+1)	CD44	82 kDa	-0.0492	0.917608
Keratinocyte proline-rich protein OS=Homo sapiens OX=9606 GN=KPRP PE=1 SV=1	KPRP_HUMAN	KPRP	64 kDa	0.0131	1.3888
60 kDa heat shock protein, mitochondrial OS=Homo sapiens OX=9606 GN=HSPD1 PE=1 SV=2	CH60_HUMAN	HSPD1	61 kDa	-0.034	1.1903
Triosephosphate isomerase OS=Homo sapiens OX=9606 GN=TPI1 PE=1 SV=3	TPIS_HUMAN	TPI1	31 kDa	-0.0503	0.922282
Ubiquitin-40S ribosomal protein S27a OS=Homo sapiens OX=9606 GN=RPS27A PE=1 SV=2	RS27A_HUMAN	RPS27A	18 kDa	0.0292	3.02746
40S ribosomal protein SA OS=Homo sapiens OX=9606 GN=RPSA PE=1 SV=1	A0A0C4DG17_HUMAN (+2)	RPSA	33 kDa	0.0018	0.697602
Catalase OS=Homo sapiens OX=9606 GN=CAT PE=1 SV=3	CATA_HUMAN	CAT	60 kDa	-0.0028	1.11388
CON__ENSEMBL:ENSBTAP00000025008	CON__ENSEMBL:ENSBTAP00000025008		?	0.027	0.949607
Proteasome subunit beta type-2 OS=Homo sapiens OX=9606 GN=PSMB2 PE=1 SV=1	PSB2_HUMAN	PSMB2	23 kDa	0.0004	0.657339
Vimentin OS=Homo sapiens OX=9606 GN=VIM PE=1 SV=4	VIME_HUMAN	VIM	54 kDa	0.0087	0.801618
Keratin, type II cytoskeletal 78 OS=Homo sapiens OX=9606 GN=KRT78 PE=1 SV=2	K2C78_HUMAN	KRT78	57 kDa	0.0033	1.51152
Keratin, type II cytoskeletal 4 OS=Homo sapiens OX=9606 GN=KRT4 PE=1 SV=4	K2C4_HUMAN (+1)	KRT4	57 kDa	-0.0181	1.05228
Desmocollin-1 OS=Homo sapiens OX=9606 GN=DSC1 PE=1 SV=2	DSC1_HUMAN	DSC1	100 kDa	-0.0348	2.49983
CON__Q1RMN8	CON__Q1RMN8		?	-0.1057	2.44304
Ferritin heavy chain OS=Homo sapiens OX=9606 GN=FTH1 PE=1 SV=2	FRIH_HUMAN (+1)	FTH1	21 kDa	-0.0048	1.0362
Proteasome subunit beta type-4 OS=Homo sapiens OX=9606 GN=PSMB4 PE=1 SV=4	PSB4_HUMAN	PSMB4	29 kDa	-0.083	1.68257
Agrin OS=Homo sapiens OX=9606 GN=AGRN PE=1 SV=1	A0A087X208_HUMAN (+1)	AGRN	202 kDa	0.002	0.67201
CON__Q9N2I2	CON__Q9N2I2		?	0.0298	0.838815
40S ribosomal protein S4, X isoform OS=Homo sapiens OX=9606 GN=RPS4X PE=1 SV=2	RS4X_HUMAN	RPS4X	30 kDa	0.0179	0.748026
Ferritin light chain OS=Homo sapiens OX=9606 GN=FTL PE=1 SV=2	FRIL_HUMAN	FTL	20 kDa	-0.0055	0.887284
TGF-beta receptor type-2 OS=Homo sapiens OX=9606 GN=TGFBR2 PE=1 SV=2	TGFR2_HUMAN	TGFBR2	65 kDa	0.0052	0.924528
Beta-hexosaminidase subunit beta OS=Homo sapiens OX=9606 GN=HEXB PE=1 SV=3	HEXB_HUMAN	HEXB	63 kDa	-0.0272	0.868107
Tubulin alpha-1A chain OS=Homo sapiens OX=9606 GN=TUBA1A PE=1 SV=1	TBA1A_HUMAN	TUBA1A	50 kDa	-0.014	1.73466
Fatty acid synthase OS=Homo sapiens OX=9606 GN=FASN PE=1 SV=1	A0A0U1RQF0_HUMAN (+1)	FASN	273 kDa	0.0019	0.660023
60S ribosomal protein L10a OS=Homo sapiens OX=9606 GN=RPL10A PE=1 SV=2	RL10A_HUMAN	RPL10A	25 kDa	0.0018	0.771953
60S ribosomal protein L4 OS=Homo sapiens OX=9606 GN=RPL4 PE=1 SV=5	RL4_HUMAN	RPL4	48 kDa	No data	0
Moesin OS=Homo sapiens OX=9606 GN=MSN PE=1 SV=3	MOES_HUMAN	MSN	68 kDa	0.0101	1.21653
Decorin OS=Homo sapiens OX=9606 GN=DCN PE=1 SV=1	PGS2_HUMAN	DCN	40 kDa	-0.0055	0.624163
Proteasome subunit beta type-7 OS=Homo sapiens OX=9606 GN=PSMB7 PE=1 SV=1	PSB7_HUMAN	PSMB7	30 kDa	-0.2801	2.46912
4F2 cell-surface antigen heavy chain OS=Homo sapiens OX=9606 GN=SLC3A2 PE=1 SV=3	4F2_HUMAN (+2)	SLC3A2	68 kDa	0.0019	0.651597
Sulfhydryl oxidase 1 OS=Homo sapiens OX=9606 GN=QSOX1 PE=1 SV=3	QSOX1_HUMAN	QSOX1	83 kDa	-0.2623	2.01889
40S ribosomal protein S13 OS=Homo sapiens OX=9606 GN=RPS13 PE=1 SV=2	RS13_HUMAN	RPS13	17 kDa	0.0018	0.601538
Annexin A4 OS=Homo sapiens OX=9606 GN=ANXA4 PE=1 SV=4	ANXA4_HUMAN	ANXA4	36 kDa	No data	0
Semaphorin-7A OS=Homo sapiens OX=9606 GN=SEMA7A PE=1 SV=1	SEM7A_HUMAN	SEMA7A	75 kDa	-0.0062	0.706299
Lysosomal alpha-mannosidase OS=Homo sapiens OX=9606 GN=MAN2B1 PE=1 SV=3	MA2B1_HUMAN	MAN2B1	114 kDa	0.0255	1.0258
Cytosol aminopeptidase OS=Homo sapiens OX=9606 GN=LAP3 PE=1 SV=3	AMPL_HUMAN	LAP3	56 kDa	0.002	0.693036
CON__P02666	CON__P02666		?	0.0005	0.726313
Fatty acid-binding protein 5 OS=Homo sapiens OX=9606 GN=FABP5 PE=1 SV=3	FABP5_HUMAN	FABP5	15 kDa	-0.0066	1.24302
Thioredoxin reductase 1, cytoplasmic OS=Homo sapiens OX=9606 GN=TXNRD1 PE=1 SV=1	A0A087WSW9_HUMAN (+5)	TXNRD1	60 kDa	-0.0146	0.832331
CON__P02672	CON__P02672		?	-0.0288	1.08686
Guanine nucleotide-binding protein G(i) subunit alpha-2 OS=Homo sapiens OX=9606 GN=GNAI2 PE=1 SV=3	GNAI2_HUMAN	GNAI2	40 kDa	-0.0127	0.924728
40S ribosomal protein S6 OS=Homo sapiens OX=9606 GN=RPS6 PE=1 SV=1	RS6_HUMAN	RPS6	29 kDa	0.0149	0.75271
60S ribosomal protein L7 OS=Homo sapiens OX=9606 GN=RPL7 PE=1 SV=1	RL7_HUMAN	RPL7	29 kDa	0.0812	1.1589
Keratin, type II cytoskeletal 73 OS=Homo sapiens OX=9606 GN=KRT73 PE=1 SV=1	K2C73_HUMAN (+1)	KRT73	59 kDa	-0.019	0.767565
14-3-3 protein zeta/delta OS=Homo sapiens OX=9606 GN=YWHAZ PE=1 SV=1	1433Z_HUMAN	YWHAZ	28 kDa	-0.0327	0.86123
CON__ENSEMBL:ENSBTAP00000007350	CON__ENSEMBL:ENSBTAP00000007350		?	-0.0463	1.43452
CON__Q9TT36	CON__Q9TT36		?	-0.0228	0.961444
Metalloproteinase inhibitor 2 OS=Homo sapiens OX=9606 GN=TIMP2 PE=1 SV=2	TIMP2_HUMAN	TIMP2	24 kDa	-0.0865	1.67853
Protein disulfide-isomerase OS=Homo sapiens OX=9606 GN=P4HB PE=1 SV=3	PDIA1_HUMAN	P4HB	57 kDa	0.002	0.68399
40S ribosomal protein S16 OS=Homo sapiens OX=9606 GN=RPS16 PE=1 SV=1	M0R210_HUMAN (+1)	RPS16	14 kDa	0.0136	0.738172
Neutral amino acid transporter B(0) OS=Homo sapiens OX=9606 GN=SLC1A5 PE=1 SV=2	AAAT_HUMAN	SLC1A5	57 kDa	0.0079	0.74634
Phospholipid phosphatase 3 OS=Homo sapiens OX=9606 GN=PLPP3 PE=1 SV=1	PLPP3_HUMAN	PLPP3	35 kDa	-0.0998	1.24167
Apolipoprotein B-100 OS=Homo sapiens OX=9606 GN=APOB PE=1 SV=2	APOB_HUMAN	APOB	516 kDa	0.0248	1.31773
Glypican-1 OS=Homo sapiens OX=9606 GN=GPC1 PE=1 SV=2	GPC1_HUMAN	GPC1	62 kDa	0.1434	1.35069
Heat shock 70 kDa protein 4 OS=Homo sapiens OX=9606 GN=HSPA4 PE=1 SV=4	HSP74_HUMAN	HSPA4	94 kDa	-0.0069	0.743353
Acylamino-acid-releasing enzyme OS=Homo sapiens OX=9606 GN=APEH PE=1 SV=4	ACPH_HUMAN (+1)	APEH	81 kDa	0.0019	0.63653
Platelet-derived growth factor receptor alpha OS=Homo sapiens OX=9606 GN=PDGFRA PE=1 SV=1	PGFRA_HUMAN	PDGFRA	123 kDa	-0.0044	0.934696
Receptor protein-tyrosine kinase OS=Homo sapiens OX=9606 GN=EGFR PE=1 SV=3	E9PFD7_HUMAN (+2)	EGFR	129 kDa	0.002	0.679465
CON__Q29RQ1	CON__Q29RQ1		?	-0.0001	0.680039
Collagen alpha-1(XIV) chain OS=Homo sapiens OX=9606 GN=COL14A1 PE=1 SV=3	COEA1_HUMAN	COL14A1	194 kDa	No data	0
Heat shock 70 kDa protein 1B OS=Homo sapiens OX=9606 GN=HSPA1B PE=1 SV=1	A0A0G2JIW1_HUMAN (+2)	HSPA1B	70 kDa	0.0345	0.891895
Elongation factor 2 OS=Homo sapiens OX=9606 GN=EEF2 PE=1 SV=4	EF2_HUMAN	EEF2	95 kDa	-0.0076	0.745434
60S acidic ribosomal protein P0 OS=Homo sapiens OX=9606 GN=RPLP0 PE=1 SV=1	F8VWS0_HUMAN (+1)	RPLP0	30 kDa	0.0536	0.931306
Integrin alpha-5 OS=Homo sapiens OX=9606 GN=ITGA5 PE=1 SV=2	ITA5_HUMAN	ITGA5	115 kDa	-0.0662	0.997619
Adenosylhomocysteinase OS=Homo sapiens OX=9606 GN=AHCY PE=1 SV=4	SAHH_HUMAN	AHCY	48 kDa	0.1111	1.17066
Erythrocyte band 7 integral membrane protein OS=Homo sapiens OX=9606 GN=STOM PE=1 SV=3	STOM_HUMAN	STOM	32 kDa	0.0499	1.0085
Cathepsin D OS=Homo sapiens OX=9606 GN=CTSD PE=1 SV=1	A0A1B0GV23_HUMAN (+4)	CTSD	44 kDa	0.003	0.769463
Calreticulin OS=Homo sapiens OX=9606 GN=CALR PE=1 SV=1	CALR_HUMAN	CALR	48 kDa	0.0008	0.731098
CON__P13646-1	CON__P13646-1		?	0.3576	4.95031
Actin, alpha cardiac muscle 1 OS=Homo sapiens OX=9606 GN=ACTC1 PE=1 SV=1	ACTC_HUMAN (+1)	ACTC1	42 kDa	0.026	1.93654
Cofilin-1 OS=Homo sapiens OX=9606 GN=CFL1 PE=1 SV=3	COF1_HUMAN (+1)	CFL1	19 kDa	-0.1016	1.82804
CON__P02676	CON__P02676		?	0.05	0.912149
CON__Q95M17	CON__Q95M17		?	-0.0006	0.898636
40S ribosomal protein S2 (Fragment) OS=Homo sapiens OX=9606 GN=RPS2 PE=1 SV=1	H0YEN5_HUMAN (+1)	RPS2	21 kDa	0.0186	0.984975
Syntenin-1 OS=Homo sapiens OX=9606 GN=SDCBP PE=1 SV=1	SDCB1_HUMAN	SDCBP	32 kDa	-0.0508	1.89618
Malate dehydrogenase, cytoplasmic OS=Homo sapiens OX=9606 GN=MDH1 PE=1 SV=4	MDHC_HUMAN	MDH1	36 kDa	0.0014	0.744561
Tetraspanin OS=Homo sapiens OX=9606 GN=CD9 PE=1 SV=1	A0A2R8Y478_HUMAN (+3)	CD9	18 kDa	-0.0291	1.27929
40S ribosomal protein S9 OS=Homo sapiens OX=9606 GN=RPS9 PE=1 SV=1	A0A024R4M0_HUMAN (+1)	RPS9	23 kDa	-0.0343	1.28711
Filamin-C OS=Homo sapiens OX=9606 GN=FLNC PE=1 SV=3	FLNC_HUMAN	FLNC	291 kDa	0.002	0.765929
WD repeat-containing protein 1 OS=Homo sapiens OX=9606 GN=WDR1 PE=1 SV=4	WDR1_HUMAN	WDR1	66 kDa	-0.0931	1.07652
Spectrin beta chain OS=Homo sapiens OX=9606 GN=SPTBN1 PE=1 SV=1	A0A087WUZ3_HUMAN (+1)	SPTBN1	275 kDa	No data	0
CON__Q2KIF2	CON__Q2KIF2		?	0.0009	0.67188
Serpin H1 OS=Homo sapiens OX=9606 GN=SERPINH1 PE=1 SV=2	SERPH_HUMAN	SERPINH1	46 kDa	No data	0
Peptidyl-prolyl cis-trans isomerase OS=Homo sapiens OX=9606 GN=PPIA PE=1 SV=1	C9J5S7_HUMAN (+2)	PPIA	13 kDa	0.0007	0.651336
CON__ENSEMBL:ENSBTAP00000014147	CON__ENSEMBL:ENSBTAP00000014147		?	0.0167	1.85922
CON__P01030	CON__P01030		?	-0.0668	1.27172
Thy-1 membrane glycoprotein (Fragment) OS=Homo sapiens OX=9606 GN=THY1 PE=1 SV=8	E9PIM6_HUMAN (+2)	THY1	17 kDa	0.0162	1.01768
14-3-3 protein epsilon OS=Homo sapiens OX=9606 GN=YWHAE PE=1 SV=1	1433E_HUMAN	YWHAE	29 kDa	-0.0085	1.13326
Neuropilin-1 OS=Homo sapiens OX=9606 GN=NRP1 PE=1 SV=3	NRP1_HUMAN	NRP1	103 kDa	-0.2639	2.18507
Neuroblast differentiation-associated protein AHNAK OS=Homo sapiens OX=9606 GN=AHNAK PE=1 SV=2	AHNK_HUMAN	AHNAK	629 kDa	0.0021	0.703026
Phosphoglycerate kinase 1 OS=Homo sapiens OX=9606 GN=PGK1 PE=1 SV=3	PGK1_HUMAN	PGK1	45 kDa	-0.0001	0.622583
Procollagen-lysine,2-oxoglutarate 5-dioxygenase 1 OS=Homo sapiens OX=9606 GN=PLOD1 PE=1 SV=2	PLOD1_HUMAN	PLOD1	84 kDa	0.0019	0.663134
Plakophilin-1 OS=Homo sapiens OX=9606 GN=PKP1 PE=1 SV=2	PKP1_HUMAN	PKP1	83 kDa	0.0163	0.729234
CON__Q9TTE1	CON__Q9TTE1		?	-0.1359	2.03945
Heat shock protein HSP 90-alpha OS=Homo sapiens OX=9606 GN=HSP90AA1 PE=1 SV=5	HS90A_HUMAN	HSP90AA1	85 kDa	-0.0806	1.20637
Protein tweety homolog 3 OS=Homo sapiens OX=9606 GN=TTYH3 PE=1 SV=3	TTYH3_HUMAN	TTYH3	58 kDa	-0.022	0.924923
Aminopeptidase OS=Homo sapiens OX=9606 GN=NPEPPS PE=1 SV=1	E9PLK3_HUMAN (+1)	NPEPPS	103 kDa	No data	0
60S ribosomal protein L18 OS=Homo sapiens OX=9606 GN=RPL18 PE=1 SV=1	G3V203_HUMAN (+3)	RPL18	19 kDa	-0.0058	0.78074
Lysosome-associated membrane glycoprotein 1 OS=Homo sapiens OX=9606 GN=LAMP1 PE=1 SV=3	LAMP1_HUMAN	LAMP1	45 kDa	-0.103	2.18966
Complement C1r subcomponent OS=Homo sapiens OX=9606 GN=C1R PE=4 SV=1	A0A3B3ISR2_HUMAN (+2)	C1R	80 kDa	0.0019	0.649646
Ubiquitin-like modifier-activating enzyme 1 OS=Homo sapiens OX=9606 GN=UBA1 PE=1 SV=3	UBA1_HUMAN	UBA1	118 kDa	0.0018	0.682319
Metalloreductase STEAP3 OS=Homo sapiens OX=9606 GN=STEAP3 PE=1 SV=2	STEA3_HUMAN	STEAP3	55 kDa	0.0018	0.699955
Pappalysin-1 OS=Homo sapiens OX=9606 GN=PAPPA PE=1 SV=3	PAPP1_HUMAN	PAPPA	181 kDa	0.002	0.780492
CON__P02668	CON__P02668		?	-0.0035	0.976286
Keratin, type II cytoskeletal 6A OS=Homo sapiens OX=9606 GN=KRT6A PE=1 SV=3	K2C6A_HUMAN (+1)	KRT6A	60 kDa	0.0313	3.29456
SPARC OS=Homo sapiens OX=9606 GN=SPARC PE=1 SV=1	SPRC_HUMAN	SPARC	35 kDa	0.0019	0.64051
60S ribosomal protein L3 OS=Homo sapiens OX=9606 GN=RPL3 PE=1 SV=2	RL3_HUMAN	RPL3	46 kDa	0.002	0.672257
Protein disulfide-isomerase A3 OS=Homo sapiens OX=9606 GN=PDIA3 PE=1 SV=4	PDIA3_HUMAN	PDIA3	57 kDa	0.0022	0.749773
Glycogenin-1 OS=Homo sapiens OX=9606 GN=GYG1 PE=1 SV=4	GLYG_HUMAN	GYG1	39 kDa	No data	0
Arginase-1 OS=Homo sapiens OX=9606 GN=ARG1 PE=1 SV=2	ARGI1_HUMAN	ARG1	35 kDa	-0.0166	1.08028
Lysosome membrane protein 2 OS=Homo sapiens OX=9606 GN=SCARB2 PE=1 SV=1	A0A1W2PPX5_HUMAN (+5)	SCARB2	49 kDa	0.0019	0.653593
CON__P81644	CON__P81644		?	-0.2945	2.15764
Actin-related protein 3 OS=Homo sapiens OX=9606 GN=ACTR3 PE=1 SV=3	ARP3_HUMAN	ACTR3	47 kDa	-0.0038	0.918317
Thrombospondin-2 OS=Homo sapiens OX=9606 GN=THBS2 PE=4 SV=1	A0A3B3ITK0_HUMAN (+1)	THBS2	131 kDa	-0.0704	0.940472
Neprilysin OS=Homo sapiens OX=9606 GN=MME PE=1 SV=2	NEP_HUMAN	MME	86 kDa	0.0021	0.708239
Fructose-bisphosphate aldolase OS=Homo sapiens OX=9606 GN=ALDOC PE=1 SV=1	A8MVZ9_HUMAN (+5)	ALDOC	36 kDa	0.0017	0.597333
6-phosphogluconate dehydrogenase, decarboxylating OS=Homo sapiens OX=9606 GN=PGD PE=1 SV=3	6PGD_HUMAN	PGD	53 kDa	No data	0
CON__REFSEQ:XP_001252647	CON__REFSEQ:XP_001252647		?	-0.0723	1.27547
Heat shock protein HSP 90-beta OS=Homo sapiens OX=9606 GN=HSP90AB1 PE=1 SV=4	HS90B_HUMAN	HSP90AB1	83 kDa	-0.0018	0.728439
Tubulin beta chain OS=Homo sapiens OX=9606 GN=TUBB PE=1 SV=1	Q5JP53_HUMAN (+1)	TUBB	48 kDa	0.0232	0.752446
Tubulin alpha-4A chain OS=Homo sapiens OX=9606 GN=TUBA4A PE=1 SV=1	TBA4A_HUMAN	TUBA4A	50 kDa	0.0302	1.36632
Peroxiredoxin-2 OS=Homo sapiens OX=9606 GN=PRDX2 PE=1 SV=5	PRDX2_HUMAN	PRDX2	22 kDa	0.0271	1.12006
Interleukin-6 receptor subunit beta OS=Homo sapiens OX=9606 GN=IL6ST PE=1 SV=2	IL6RB_HUMAN	IL6ST	104 kDa	No data	0
Peroxiredoxin-4 OS=Homo sapiens OX=9606 GN=PRDX4 PE=1 SV=1	PRDX4_HUMAN	PRDX4	31 kDa	0.0018	0.603178
Neuroplastin OS=Homo sapiens OX=9606 GN=NPTN PE=1 SV=2	NPTN_HUMAN (+1)	NPTN	44 kDa	0.002	0.687376
N-acetylglucosamine-6-sulfatase OS=Homo sapiens OX=9606 GN=GNS PE=1 SV=1	F6S8M0_HUMAN (+2)	GNS	66 kDa	No data	0
Collagen alpha-2(V) chain OS=Homo sapiens OX=9606 GN=COL5A2 PE=1 SV=3	CO5A2_HUMAN	COL5A2	145 kDa	No data	0
Aspartyl aminopeptidase, isoform CRA_b OS=Homo sapiens OX=9606 GN=DNPEP PE=1 SV=1	A0A024R442_HUMAN (+2)	DNPEP	52 kDa	0.0022	0.768571
Integral membrane protein 2C (Fragment) OS=Homo sapiens OX=9606 GN=ITM2C PE=1 SV=1	C9JG41_HUMAN (+1)	ITM2C	20 kDa	0.0019	0.651984
40S ribosomal protein S3a (Fragment) OS=Homo sapiens OX=9606 GN=RPS3A PE=1 SV=1	D6RG13_HUMAN (+1)	RPS3A	26 kDa	0.0018	0.615793
Vasorin OS=Homo sapiens OX=9606 GN=VASN PE=1 SV=1	VASN_HUMAN	VASN	72 kDa	No data	0
CON__Q3MHN2	CON__Q3MHN2		?	-0.0692	1.02237
CON__ENSEMBL:ENSBTAP00000023402	CON__ENSEMBL:ENSBTAP00000023402		?	-0.007	0.726242
Clusterin OS=Homo sapiens OX=9606 GN=CLU PE=1 SV=1	CLUS_HUMAN	CLU	52 kDa	0.0019	0.64639
Serine incorporator 1 OS=Homo sapiens OX=9606 GN=SERINC1 PE=1 SV=1	SERC1_HUMAN	SERINC1	50 kDa	0.0019	0.641055
CD59 glycoprotein (Fragment) OS=Homo sapiens OX=9606 GN=CD59 PE=4 SV=1	A0A2U3TZL5_HUMAN (+3)	CD59	13 kDa	0.0015	0.746125
CON__P02663	CON__P02663		?	0.0017	0.574488
CD63 antigen OS=Homo sapiens OX=9606 GN=CD63 PE=1 SV=2	CD63_HUMAN (+4)	CD63	26 kDa	-0.2483	1.8699
Bleomycin hydrolase OS=Homo sapiens OX=9606 GN=BLMH PE=1 SV=1	BLMH_HUMAN	BLMH	53 kDa	0.0003	0.684758
CON__ENSEMBL:ENSBTAP00000013050	CON__ENSEMBL:ENSBTAP00000013050		?	-0.0239	0.932391
Tumor necrosis factor receptor superfamily member 10B OS=Homo sapiens OX=9606 GN=TNFRSF10B PE=1 SV=2	TR10B_HUMAN	TNFRSF10B	48 kDa	0.0019	0.636703
Protein-glutamine gamma-glutamyltransferase E OS=Homo sapiens OX=9606 GN=TGM3 PE=1 SV=4	TGM3_HUMAN	TGM3	77 kDa	-0.0048	0.916545
Ras GTPase-activating-like protein IQGAP1 OS=Homo sapiens OX=9606 GN=IQGAP1 PE=1 SV=1	IQGA1_HUMAN	IQGAP1	189 kDa	0.0019	0.638934
Integrin alpha-3 OS=Homo sapiens OX=9606 GN=ITGA3 PE=1 SV=5	ITA3_HUMAN	ITGA3	117 kDa	0.002	0.686503
Transmembrane protein 200A OS=Homo sapiens OX=9606 GN=TMEM200A PE=1 SV=1	T200A_HUMAN	TMEM200A	54 kDa	No data	0
60S ribosomal protein L12 OS=Homo sapiens OX=9606 GN=RPL12 PE=1 SV=1	RL12_HUMAN	RPL12	18 kDa	No data	0
Histone H4 OS=Homo sapiens OX=9606 GN=HIST1H4A PE=1 SV=2	H4_HUMAN	HIST1H4A	11 kDa	0.0018	0.601206
Mannan-binding lectin serine protease 1 OS=Homo sapiens OX=9606 GN=MASP1 PE=1 SV=3	MASP1_HUMAN	MASP1	79 kDa	-0.1049	1.52808
CON__Q28065	CON__Q28065		?	-0.0707	1.43695
Flotillin-1 (Fragment) OS=Homo sapiens OX=9606 GN=FLOT1 PE=1 SV=1	A0A140T9R1_HUMAN (+1)	FLOT1	40 kDa	0.002	0.672827
40S ribosomal protein S5 OS=Homo sapiens OX=9606 GN=RPS5 PE=1 SV=1	M0QZN2_HUMAN (+3)	RPS5	15 kDa	-0.1362	1.6065
60S ribosomal protein L13 OS=Homo sapiens OX=9606 GN=RPL13 PE=1 SV=4	RL13_HUMAN	RPL13	24 kDa	0.002	0.680719
Sodium/potassium-transporting ATPase subunit beta-3 OS=Homo sapiens OX=9606 GN=ATP1B3 PE=1 SV=1	AT1B3_HUMAN (+1)	ATP1B3	32 kDa	0.0019	0.663802
Ras-related protein Rab-14 OS=Homo sapiens OX=9606 GN=RAB14 PE=1 SV=4	RAB14_HUMAN (+1)	RAB14	24 kDa	No data	0
Low-density lipoprotein receptor-related protein 10 OS=Homo sapiens OX=9606 GN=LRP10 PE=1 SV=2	LRP10_HUMAN	LRP10	76 kDa	No data	0
Ceramide glucosyltransferase OS=Homo sapiens OX=9606 GN=UGCG PE=1 SV=1	CEGT_HUMAN	UGCG	45 kDa	No data	0
Spectrin alpha chain, non-erythrocytic 1 OS=Homo sapiens OX=9606 GN=SPTAN1 PE=1 SV=1	A0A0D9SF54_HUMAN (+2)	SPTAN1	283 kDa	No data	0
60S ribosomal protein L6 OS=Homo sapiens OX=9606 GN=RPL6 PE=1 SV=3	RL6_HUMAN	RPL6	33 kDa	No data	0
EMILIN-1 OS=Homo sapiens OX=9606 GN=EMILIN1 PE=1 SV=3	EMIL1_HUMAN	EMILIN1	107 kDa	0.0019	0.646234
Syndecan-4 OS=Homo sapiens OX=9606 GN=SDC4 PE=1 SV=2	SDC4_HUMAN	SDC4	22 kDa	0.0019	0.654616
Voltage-dependent calcium channel subunit alpha-2/delta-1 OS=Homo sapiens OX=9606 GN=CACNA2D1 PE=1 SV=3	CA2D1_HUMAN	CACNA2D1	125 kDa	0.002	0.736608
Ribosomal protein L15 (Fragment) OS=Homo sapiens OX=9606 GN=RPL15 PE=1 SV=1	A0A2R8YEM3_HUMAN (+3)	RPL15	20 kDa	0.002	0.698975
Syntaxin-12 OS=Homo sapiens OX=9606 GN=STX12 PE=1 SV=1	STX12_HUMAN	STX12	32 kDa	0.002	0.670814
Follistatin OS=Homo sapiens OX=9606 GN=FST PE=1 SV=2	FST_HUMAN	FST	38 kDa	0.0019	0.642404
Rab GDP dissociation inhibitor beta OS=Homo sapiens OX=9606 GN=GDI2 PE=1 SV=2	GDIB_HUMAN	GDI2	51 kDa	-0.0078	1.10345
CON__Q2KJC7	CON__Q2KJC7		?	0.002	0.700258
Serpin B12 OS=Homo sapiens OX=9606 GN=SERPINB12 PE=1 SV=1	SPB12_HUMAN	SERPINB12	46 kDa	0.0949	2.0055
Phosphoglycerate mutase 1 OS=Homo sapiens OX=9606 GN=PGAM1 PE=1 SV=2	PGAM1_HUMAN	PGAM1	29 kDa	0.0019	0.65059
Apolipoprotein M OS=Homo sapiens OX=9606 GN=APOM PE=1 SV=2	APOM_HUMAN (+1)	APOM	21 kDa	0.0003	0.656453
ADP-ribosylation factor-like protein 8A OS=Homo sapiens OX=9606 GN=ARL8A PE=1 SV=1	ARL8A_HUMAN	ARL8A	21 kDa	0.0019	0.639249
Actin-related protein 2/3 complex subunit 1B OS=Homo sapiens OX=9606 GN=ARPC1B PE=1 SV=3	ARC1B_HUMAN	ARPC1B	41 kDa	No data	0
Sorting nexin-17 OS=Homo sapiens OX=9606 GN=SNX17 PE=1 SV=1	SNX17_HUMAN	SNX17	53 kDa	0.002	0.682815
CON__ENSEMBL:ENSBTAP00000033053	CON__ENSEMBL:ENSBTAP00000033053		?	0.0017	0.59044
CON__P02070	CON__P02070		?	-0.2169	4.8847
NPC intracellular cholesterol transporter 1 OS=Homo sapiens OX=9606 GN=NPC1 PE=1 SV=2	NPC1_HUMAN	NPC1	142 kDa	0.0022	0.797601
Fumarate hydratase, mitochondrial OS=Homo sapiens OX=9606 GN=FH PE=1 SV=3	FUMH_HUMAN	FH	55 kDa	-0.08	1.4483
CON__Q3ZBD7	CON__Q3ZBD7		?	-0.0394	0.829489
40S ribosomal protein S18 OS=Homo sapiens OX=9606 GN=RPS18 PE=1 SV=3	RS18_HUMAN	RPS18	18 kDa	0.0001	0.610473
CAD protein OS=Homo sapiens OX=9606 GN=CAD PE=1 SV=1	F8VPD4_HUMAN (+1)	CAD	236 kDa	0.0016	0.712976
EH domain-containing protein 2 OS=Homo sapiens OX=9606 GN=EHD2 PE=1 SV=2	EHD2_HUMAN	EHD2	61 kDa	0.0067	0.793167
Prosaposin OS=Homo sapiens OX=9606 GN=PSAP PE=1 SV=2	C9JIZ6_HUMAN (+1)	PSAP	58 kDa	0.0018	0.744341
CON__ENSEMBL:ENSBTAP00000031360	CON__ENSEMBL:ENSBTAP00000031360		?	No data	0
Transferrin receptor protein 1 OS=Homo sapiens OX=9606 GN=TFRC PE=1 SV=2	TFR1_HUMAN	TFRC	85 kDa	0.002	0.689803
Fibulin-2 OS=Homo sapiens OX=9606 GN=FBLN2 PE=1 SV=2	FBLN2_HUMAN	FBLN2	127 kDa	0.0018	0.59971
Purine nucleoside phosphorylase OS=Homo sapiens OX=9606 GN=PNP PE=1 SV=2	PNPH_HUMAN	PNP	32 kDa	0.0056	0.747213
Matrix metalloproteinase-14 OS=Homo sapiens OX=9606 GN=MMP14 PE=1 SV=3	MMP14_HUMAN	MMP14	66 kDa	No data	0
Histone H2A OS=Homo sapiens OX=9606 GN=hCG_2039566 PE=3 SV=1	A0A0U1RR32_HUMAN (+11)	hCG_2039566	18 kDa	0.0018	0.627939
Solute carrier family 2, facilitated glucose transporter member 1 OS=Homo sapiens OX=9606 GN=SLC2A1 PE=1 SV=2	GTR1_HUMAN	SLC2A1	54 kDa	0.002	0.667497
Keratin, type II cytoskeletal 6C OS=Homo sapiens OX=9606 GN=KRT6C PE=1 SV=3	K2C6C_HUMAN (+1)	KRT6C	60 kDa	0.0152	3.06463
Annexin A11 OS=Homo sapiens OX=9606 GN=ANXA11 PE=1 SV=1	ANX11_HUMAN	ANXA11	54 kDa	No data	0
Serum albumin OS=Homo sapiens OX=9606 GN=ALB PE=1 SV=1	A0A0C4DGB6_HUMAN (+2)	ALB	69 kDa	-0.0371	6.06907
Galectin-1 OS=Homo sapiens OX=9606 GN=LGALS1 PE=1 SV=2	LEG1_HUMAN	LGALS1	15 kDa	No data	0
Basigin OS=Homo sapiens OX=9606 GN=BSG PE=1 SV=1	A0A087WUV8_HUMAN (+2)	BSG	21 kDa	No data	0
Receptor of-activated protein C kinase 1 OS=Homo sapiens OX=9606 GN=RACK1 PE=1 SV=1	D6RAC2_HUMAN (+2)	RACK1	30 kDa	-0.0523	1.34687
Tumor necrosis factor alpha-induced protein 3 OS=Homo sapiens OX=9606 GN=TNFAIP3 PE=1 SV=1	A0A087WU80_HUMAN (+4)	TNFAIP3	85 kDa	No data	0
Keratin, type II cytoskeletal 80 OS=Homo sapiens OX=9606 GN=KRT80 PE=1 SV=2	K2C80_HUMAN (+1)	KRT80	51 kDa	-0.0324	0.918926
Ras-related protein Rab-5C OS=Homo sapiens OX=9606 GN=RAB5C PE=1 SV=2	RAB5C_HUMAN	RAB5C	23 kDa	0.002	0.683531
CON__Q32PJ2	CON__Q32PJ2		?	No data	0
CON__ENSEMBL:ENSBTAP00000023055	CON__ENSEMBL:ENSBTAP00000023055		?	0.0005	0.639879
GTP-binding nuclear protein Ran OS=Homo sapiens OX=9606 GN=RAN PE=1 SV=1	B5MDF5_HUMAN (+3)	RAN	26 kDa	0.0017	0.752325
CON__P50448	CON__P50448		?	-0.2822	2.25445
Caveolin-1 OS=Homo sapiens OX=9606 GN=CAV1 PE=1 SV=4	CAV1_HUMAN	CAV1	20 kDa	-0.2351	2.11363
Cation-independent mannose-6-phosphate receptor OS=Homo sapiens OX=9606 GN=IGF2R PE=1 SV=3	MPRI_HUMAN	IGF2R	274 kDa	0.0019	0.650152
CON__ENSEMBL:ENSBTAP00000006074	CON__ENSEMBL:ENSBTAP00000006074		?	-0.0213	1.26215
Ras-related protein Rab-10 OS=Homo sapiens OX=9606 GN=RAB10 PE=1 SV=1	RAB10_HUMAN	RAB10	23 kDa	0.002	0.688452
Soluble scavenger receptor cysteine-rich domain-containing protein SSC5D OS=Homo sapiens OX=9606 GN=SSC5D PE=1 SV=3	SRCRL_HUMAN	SSC5D	166 kDa	0.0023	0.78119
Beta-hexosaminidase OS=Homo sapiens OX=9606 GN=HEXA PE=1 SV=1	H3BP20_HUMAN (+2)	HEXA	62 kDa	0.002	0.700519
Proteasome subunit beta type-8 OS=Homo sapiens OX=9606 GN=PSMB8 PE=1 SV=3	PSB8_HUMAN (+1)	PSMB8	30 kDa	0.0019	0.652153
Secretory carrier-associated membrane protein 3 OS=Homo sapiens OX=9606 GN=SCAMP3 PE=1 SV=3	SCAM3_HUMAN	SCAMP3	38 kDa	No data	0
Cathepsin B OS=Homo sapiens OX=9606 GN=CTSB PE=1 SV=3	CATB_HUMAN	CTSB	38 kDa	0.0018	0.632836
Myristoylated alanine-rich C-kinase substrate OS=Homo sapiens OX=9606 GN=MARCKS PE=1 SV=4	MARCS_HUMAN	MARCKS	32 kDa	0.0025	0.863433
Discoidin domain-containing receptor 2 OS=Homo sapiens OX=9606 GN=DDR2 PE=1 SV=2	DDR2_HUMAN	DDR2	97 kDa	No data	0
Tyrosine-protein kinase JAK1 OS=Homo sapiens OX=9606 GN=JAK1 PE=1 SV=2	JAK1_HUMAN	JAK1	133 kDa	No data	0
CON__Q2KIG3	CON__Q2KIG3		?	0.08	1.08255
Dihydrolipoyl dehydrogenase, mitochondrial OS=Homo sapiens OX=9606 GN=DLD PE=1 SV=2	DLDH_HUMAN (+1)	DLD	54 kDa	No data	0
cDNA FLJ58142, highly similar to Olfactomedin-like protein 3 OS=Homo sapiens OX=9606 GN=OLFML3 PE=1 SV=1	B4DNG0_HUMAN (+1)	OLFML3	39 kDa	No data	0
Protein disulfide-isomerase A4 OS=Homo sapiens OX=9606 GN=PDIA4 PE=1 SV=2	PDIA4_HUMAN	PDIA4	73 kDa	No data	0
40S ribosomal protein S7 OS=Homo sapiens OX=9606 GN=RPS7 PE=1 SV=1	RS7_HUMAN	RPS7	22 kDa	-0.2307	1.86763
Eukaryotic translation initiation factor 3 subunit A OS=Homo sapiens OX=9606 GN=EIF3A PE=1 SV=1	EIF3A_HUMAN	EIF3A	167 kDa	No data	0
Protein POF1B OS=Homo sapiens OX=9606 GN=POF1B PE=1 SV=3	POF1B_HUMAN	POF1B	68 kDa	0.0118	1.14878
Filaggrin OS=Homo sapiens OX=9606 GN=FLG PE=1 SV=3	FILA_HUMAN (+1)	FLG	435 kDa	-0.0685	2.65779
CON__Q3MHN5	CON__Q3MHN5		?	0.1887	2.55983
Tumor necrosis factor receptor superfamily member 10D OS=Homo sapiens OX=9606 GN=TNFRSF10D PE=1 SV=1	TR10D_HUMAN	TNFRSF10D	42 kDa	0.0022	0.752101
Fibulin-1 OS=Homo sapiens OX=9606 GN=FBLN1 PE=1 SV=4	FBLN1_HUMAN	FBLN1	77 kDa	-0.2089	2.30686
Transmembrane protein 59, isoform CRA_a OS=Homo sapiens OX=9606 GN=TMEM59 PE=1 SV=1	Q5T6Z8_HUMAN (+1)	TMEM59	22 kDa	-0.252	2.48203
40S ribosomal protein S11 OS=Homo sapiens OX=9606 GN=RPS11 PE=1 SV=1	M0R1H5_HUMAN (+1)	RPS11	9 kDa	0.0019	0.639091
NEDD4 family-interacting protein 1 OS=Homo sapiens OX=9606 GN=NDFIP1 PE=1 SV=1	NFIP1_HUMAN	NDFIP1	25 kDa	0.0019	0.639709
60S ribosomal protein L14 OS=Homo sapiens OX=9606 GN=RPL14 PE=1 SV=1	E7EPB3_HUMAN (+1)	RPL14	15 kDa	No data	0
Zinc-alpha-2-glycoprotein OS=Homo sapiens OX=9606 GN=AZGP1 PE=1 SV=2	ZA2G_HUMAN	AZGP1	34 kDa	0.001	0.642555
Dermcidin OS=Homo sapiens OX=9606 GN=DCD PE=1 SV=2	DCD_HUMAN	DCD	11 kDa	-0.0302	1.24242
Nuclease-sensitive element-binding protein 1 OS=Homo sapiens OX=9606 GN=YBX1 PE=1 SV=3	YBOX1_HUMAN	YBX1	36 kDa	0.002	0.675504
Disintegrin and metalloproteinase domain-containing protein 9 OS=Homo sapiens OX=9606 GN=ADAM9 PE=1 SV=1	ADAM9_HUMAN	ADAM9	91 kDa	No data	0
Xaa-Pro dipeptidase OS=Homo sapiens OX=9606 GN=PEPD PE=1 SV=3	PEPD_HUMAN	PEPD	55 kDa	0.0021	0.70533
Translin OS=Homo sapiens OX=9606 GN=TSN PE=1 SV=1	E9PGT1_HUMAN (+1)	TSN	26 kDa	No data	0
Actin-related protein 2 OS=Homo sapiens OX=9606 GN=ACTR2 PE=1 SV=1	ARP2_HUMAN	ACTR2	45 kDa	No data	0
CD151 antigen OS=Homo sapiens OX=9606 GN=CD151 PE=1 SV=3	CD151_HUMAN (+2)	CD151	28 kDa	No data	0
Dihydropyrimidinase-related protein 2 OS=Homo sapiens OX=9606 GN=DPYSL2 PE=1 SV=1	A0A1C7CYX9_HUMAN (+1)	DPYSL2	74 kDa	No data	0
Unconventional myosin-Ic OS=Homo sapiens OX=9606 GN=MYO1C PE=1 SV=1	F5H6E2_HUMAN (+1)	MYO1C	119 kDa	No data	0
Caspase-14 OS=Homo sapiens OX=9606 GN=CASP14 PE=1 SV=2	CASPE_HUMAN	CASP14	28 kDa	0.0026	0.87468
Lysosomal-associated transmembrane protein 4A OS=Homo sapiens OX=9606 GN=LAPTM4A PE=1 SV=1	LAP4A_HUMAN	LAPTM4A	27 kDa	No data	0
Corneodesmosin OS=Homo sapiens OX=9606 GN=CDSN PE=1 SV=3	CDSN_HUMAN (+2)	CDSN	52 kDa	-0.0055	0.945594
Malate dehydrogenase, mitochondrial OS=Homo sapiens OX=9606 GN=MDH2 PE=1 SV=3	MDHM_HUMAN	MDH2	36 kDa	No data	0
Serpin B3 OS=Homo sapiens OX=9606 GN=SERPINB3 PE=1 SV=2	SPB3_HUMAN	SERPINB3	45 kDa	-0.0724	1.5581
Tubulin beta-4B chain OS=Homo sapiens OX=9606 GN=TUBB4B PE=1 SV=1	TBB4B_HUMAN	TUBB4B	50 kDa	0.0488	0.812001
60S ribosomal protein L24 OS=Homo sapiens OX=9606 GN=RPL24 PE=1 SV=1	C9JNW5_HUMAN (+2)	RPL24	18 kDa	No data	0
Thrombospondin-4 OS=Homo sapiens OX=9606 GN=THBS4 PE=1 SV=1	E7ES19_HUMAN (+1)	THBS4	96 kDa	-0.019	1.23228
Protein ARPC4-TTLL3 OS=Homo sapiens OX=9606 GN=ARPC4-TTLL3 PE=4 SV=1	A0A0A6YYG9_HUMAN (+3)	ARPC4-TTLL3	72 kDa	0.0007	0.674565
Glucosamine-6-phosphate isomerase 1 OS=Homo sapiens OX=9606 GN=GNPDA1 PE=1 SV=1	GNPI1_HUMAN	GNPDA1	33 kDa	No data	0
40S ribosomal protein S25 OS=Homo sapiens OX=9606 GN=RPS25 PE=1 SV=1	RS25_HUMAN	RPS25	14 kDa	No data	0
Aspartate aminotransferase, mitochondrial OS=Homo sapiens OX=9606 GN=GOT2 PE=1 SV=3	AATM_HUMAN	GOT2	48 kDa	No data	0
Integral membrane protein 2B OS=Homo sapiens OX=9606 GN=ITM2B PE=4 SV=1	A0A3B3ITP9_HUMAN (+1)	ITM2B	15 kDa	0.0018	0.608607
40S ribosomal protein S24 OS=Homo sapiens OX=9606 GN=RPS24 PE=1 SV=1	A0A087WUS0_HUMAN (+4)	RPS24	15 kDa	0.0019	0.645742
Trophoblast glycoprotein OS=Homo sapiens OX=9606 GN=TPBG PE=1 SV=1	TPBG_HUMAN	TPBG	46 kDa	0.0022	0.767563
Ribosomal protein L19 OS=Homo sapiens OX=9606 GN=RPL19 PE=1 SV=1	J3KTE4_HUMAN (+2)	RPL19	23 kDa	0.0021	0.707716
40S ribosomal protein S20 OS=Homo sapiens OX=9606 GN=RPS20 PE=1 SV=1	RS20_HUMAN	RPS20	13 kDa	0.0018	0.60816
HCG1985580, isoform CRA_c OS=Homo sapiens OX=9606 GN=PDCD6 PE=1 SV=1	A0A024QZ42_HUMAN (+1)	PDCD6	14 kDa	0.002	0.674232
Flotillin-2 OS=Homo sapiens OX=9606 GN=FLOT2 PE=1 SV=1	E7EMK3_HUMAN (+2)	FLOT2	53 kDa	No data	0
Metalloproteinase inhibitor 1 OS=Homo sapiens OX=9606 GN=TIMP1 PE=1 SV=1	Q5H9A7_HUMAN (+1)	TIMP1	16 kDa	No data	0
Amiloride-sensitive amine oxidase [copper-containing] OS=Homo sapiens OX=9606 GN=AOC1 PE=1 SV=4	AOC1_HUMAN	AOC1	85 kDa	0.002	0.669184
Importin subunit beta-1 OS=Homo sapiens OX=9606 GN=KPNB1 PE=1 SV=2	IMB1_HUMAN	KPNB1	97 kDa	No data	0
ADP-ribosylation factor 4 OS=Homo sapiens OX=9606 GN=ARF4 PE=1 SV=3	ARF4_HUMAN (+1)	ARF4	21 kDa	No data	0
Synaptic vesicle membrane protein VAT-1 homolog OS=Homo sapiens OX=9606 GN=VAT1 PE=1 SV=2	VAT1_HUMAN	VAT1	42 kDa	No data	0
Elongation factor 1-gamma OS=Homo sapiens OX=9606 GN=EEF1G PE=1 SV=3	EF1G_HUMAN	EEF1G	50 kDa	No data	0
26S proteasome non-ATPase regulatory subunit 2 OS=Homo sapiens OX=9606 GN=PSMD2 PE=1 SV=3	PSMD2_HUMAN	PSMD2	100 kDa	-0.0058	0.827146
Guanine nucleotide-binding protein G(I)/G(S)/G(T) subunit beta-1 OS=Homo sapiens OX=9606 GN=GNB1 PE=1 SV=3	GBB1_HUMAN	GNB1	37 kDa	0.0021	0.714787
Peptidyl-prolyl cis-trans isomerase FKBP10 OS=Homo sapiens OX=9606 GN=FKBP10 PE=1 SV=1	FKB10_HUMAN	FKBP10	64 kDa	No data	0
T-complex protein 1 subunit theta (Fragment) OS=Homo sapiens OX=9606 GN=CCT8 PE=1 SV=1	H7C4C8_HUMAN (+1)	CCT8	35 kDa	No data	0
Cell division control protein 42 homolog OS=Homo sapiens OX=9606 GN=CDC42 PE=1 SV=2	CDC42_HUMAN	CDC42	21 kDa	No data	0
Tetraspanin-6 OS=Homo sapiens OX=9606 GN=TSPAN6 PE=1 SV=1	A0A087WZU5_HUMAN (+1)	TSPAN6	16 kDa	No data	0
Urokinase plasminogen activator surface receptor (Fragment) OS=Homo sapiens OX=9606 GN=PLAUR PE=1 SV=1	M0QYR6_HUMAN (+3)	PLAUR	25 kDa	No data	0
Transmembrane protein 106B OS=Homo sapiens OX=9606 GN=TMEM106B PE=1 SV=2	T106B_HUMAN	TMEM106B	31 kDa	No data	0
CON__P00711	CON__P00711		?	No data	0
40S ribosomal protein S14 (Fragment) OS=Homo sapiens OX=9606 GN=RPS14 PE=1 SV=1	A0A2R8Y811_HUMAN (+1)	RPS14	16 kDa	No data	0
MAM domain-containing protein 2 (Fragment) OS=Homo sapiens OX=9606 GN=MAMDC2 PE=1 SV=1	A0A0G2JQ91_HUMAN (+1)	MAMDC2	62 kDa	0.0022	0.764907
Macrophage colony-stimulating factor 1 OS=Homo sapiens OX=9606 GN=CSF1 PE=1 SV=2	CSF1_HUMAN (+2)	CSF1	60 kDa	No data	0
Protein SETSIP OS=Homo sapiens OX=9606 GN=SETSIP PE=1 SV=1	A0A087X027_HUMAN (+3)	SETSIP	34 kDa	No data	0
Heat shock protein beta-1 OS=Homo sapiens OX=9606 GN=HSPB1 PE=1 SV=2	HSPB1_HUMAN	HSPB1	23 kDa	-0.2672	3.33374
Latent-transforming growth factor beta-binding protein 1 OS=Homo sapiens OX=9606 GN=LTBP1 PE=1 SV=1	C9JD84_HUMAN (+2)	LTBP1	147 kDa	No data	0
Semaphorin-5A OS=Homo sapiens OX=9606 GN=SEMA5A PE=1 SV=3	SEM5A_HUMAN	SEMA5A	121 kDa	No data	0
Collagen alpha-3(VI) chain OS=Homo sapiens OX=9606 GN=COL6A3 PE=1 SV=2	E7ENL6_HUMAN	COL6A3	278 kDa	-0.0628	2.95309
Actin, cytoplasmic 2 OS=Homo sapiens OX=9606 GN=ACTG1 PE=1 SV=1	ACTG_HUMAN	ACTG1	42 kDa	0.0446	2.85018
CON__ENSEMBL:ENSBTAP00000024462	CON__ENSEMBL:ENSBTAP00000024462		?	-0.0896	2.19613
CON__P01045-1	CON__P01045-1		?	0.0692	2.50062
Ras-related protein R-Ras OS=Homo sapiens OX=9606 GN=RRAS PE=1 SV=1	RRAS_HUMAN	RRAS	23 kDa	0.0022	0.760611
Endoplasmin OS=Homo sapiens OX=9606 GN=HSP90B1 PE=1 SV=1	ENPL_HUMAN	HSP90B1	92 kDa	0.0019	0.641938
Syndecan binding protein (Syntenin), isoform CRA_a OS=Homo sapiens OX=9606 GN=SDCBP PE=1 SV=1	G5EA09_HUMAN	SDCBP	35 kDa	-0.0713	1.64554
CON__ENSEMBL:ENSBTAP00000024466	CON__ENSEMBL:ENSBTAP00000024466		?	-0.021	1.91846
Protocadherin gamma-B5 OS=Homo sapiens OX=9606 GN=PCDHGB5 PE=2 SV=1	PCDGH_HUMAN	PCDHGB5	100 kDa	0.0019	0.667123
Guanine nucleotide-binding protein G(I)/G(S)/G(O) subunit gamma-12 OS=Homo sapiens OX=9606 GN=GNG12 PE=1 SV=3	GBG12_HUMAN	GNG12	8 kDa	0.0019	0.641936
Lysosome-associated membrane glycoprotein 2 OS=Homo sapiens OX=9606 GN=LAMP2 PE=1 SV=2	LAMP2_HUMAN	LAMP2	45 kDa	0.0021	0.709317
Follistatin-related protein 1 OS=Homo sapiens OX=9606 GN=FSTL1 PE=1 SV=1	FSTL1_HUMAN	FSTL1	35 kDa	0.002	0.692802
Vesicle-associated membrane protein 3 OS=Homo sapiens OX=9606 GN=VAMP3 PE=1 SV=3	VAMP3_HUMAN	VAMP3	11 kDa	No data	0
Protein transport protein SEC23 OS=Homo sapiens OX=9606 GN=SEC23A PE=1 SV=1	F5H365_HUMAN (+1)	SEC23A	83 kDa	0.0022	0.749465
Galectin-3 OS=Homo sapiens OX=9606 GN=LGALS3 PE=1 SV=5	LEG3_HUMAN	LGALS3	26 kDa	0.0006	0.697423
cDNA, FLJ79442, highly similar to Ras-related protein Rap-1b OS=Homo sapiens OX=9606 GN=RAP1B PE=1 SV=1	B7ZB78_HUMAN (+4)	RAP1B	14 kDa	0.0019	0.645201
Heat shock protein 105 kDa OS=Homo sapiens OX=9606 GN=HSPH1 PE=1 SV=1	HS105_HUMAN	HSPH1	97 kDa	No data	0
Tyrosine-protein kinase receptor UFO OS=Homo sapiens OX=9606 GN=AXL PE=1 SV=1	M0R0W6_HUMAN (+1)	AXL	69 kDa	No data	0
Multifunctional procollagen lysine hydroxylase and glycosyltransferase LH3 OS=Homo sapiens OX=9606 GN=PLOD3 PE=1 SV=1	PLOD3_HUMAN	PLOD3	85 kDa	No data	0
Glycogen phosphorylase, brain form OS=Homo sapiens OX=9606 GN=PYGB PE=1 SV=5	PYGB_HUMAN	PYGB	97 kDa	No data	0
Attractin OS=Homo sapiens OX=9606 GN=ATRN PE=1 SV=2	ATRN_HUMAN	ATRN	159 kDa	No data	0
Poly [ADP-ribose] polymerase 4 OS=Homo sapiens OX=9606 GN=PARP4 PE=1 SV=3	PARP4_HUMAN	PARP4	193 kDa	0.0025	0.854386
26S proteasome non-ATPase regulatory subunit 11 OS=Homo sapiens OX=9606 GN=PSMD11 PE=1 SV=3	PSD11_HUMAN	PSMD11	47 kDa	No data	0
26S proteasome regulatory subunit 7 OS=Homo sapiens OX=9606 GN=PSMC2 PE=1 SV=3	PRS7_HUMAN	PSMC2	49 kDa	No data	0
Ribonuclease inhibitor OS=Homo sapiens OX=9606 GN=RNH1 PE=1 SV=2	RINI_HUMAN	RNH1	50 kDa	No data	0
Alpha-N-acetylglucosaminidase OS=Homo sapiens OX=9606 GN=NAGLU PE=1 SV=2	ANAG_HUMAN	NAGLU	82 kDa	No data	0
Glutathione S-transferase P OS=Homo sapiens OX=9606 GN=GSTP1 PE=1 SV=2	GSTP1_HUMAN	GSTP1	23 kDa	-0.0055	0.859253
CON__ENSEMBL:ENSBTAP00000011227	CON__ENSEMBL:ENSBTAP00000011227		?	0.0018	0.84379
Interstitial collagenase OS=Homo sapiens OX=9606 GN=MMP1 PE=1 SV=3	MMP1_HUMAN	MMP1	54 kDa	No data	0
Collagen alpha-2(IV) chain OS=Homo sapiens OX=9606 GN=COL4A2 PE=1 SV=4	CO4A2_HUMAN	COL4A2	168 kDa	No data	0
Importin-5 (Fragment) OS=Homo sapiens OX=9606 GN=IPO5 PE=1 SV=1	H0Y8C6_HUMAN (+1)	IPO5	124 kDa	No data	0
Guanine nucleotide-binding protein G(I)/G(S)/G(T) subunit beta-2 (Fragment) OS=Homo sapiens OX=9606 GN=GNB2 PE=1 SV=1	C9JIS1_HUMAN (+2)	GNB2	26 kDa	No data	0
Phospholipase D3 (Fragment) OS=Homo sapiens OX=9606 GN=PLD3 PE=1 SV=6	A0A0A0MS28_HUMAN (+7)	PLD3	14 kDa	No data	0
Solute carrier family 2, facilitated glucose transporter member 14 OS=Homo sapiens OX=9606 GN=SLC2A14 PE=2 SV=1	GTR14_HUMAN (+1)	SLC2A14	56 kDa	No data	0
60S ribosomal protein L7a OS=Homo sapiens OX=9606 GN=RPL7A PE=1 SV=2	RL7A_HUMAN	RPL7A	30 kDa	No data	0
Tubulin beta-8 chain OS=Homo sapiens OX=9606 GN=TUBB8 PE=1 SV=2	TBB8_HUMAN	TUBB8	50 kDa	0.0019	0.656898
Desmocollin-3 OS=Homo sapiens OX=9606 GN=DSC3 PE=1 SV=3	DSC3_HUMAN	DSC3	100 kDa	-0.0008	0.782454
CON__P02584	CON__P02584		?	-0.158	1.69355
Keratin, type II cytoskeletal 1b OS=Homo sapiens OX=9606 GN=KRT77 PE=2 SV=3	K2C1B_HUMAN (+1)	KRT77	62 kDa	0.072	1.1959
Alpha-2-macroglobulin OS=Homo sapiens OX=9606 GN=A2M PE=1 SV=3	A2MG_HUMAN	A2M	163 kDa	-0.0727	5.01374
CON__ENSEMBL:ENSBTAP00000038329	CON__ENSEMBL:ENSBTAP00000038329		?	0.0018	0.628631
Thioredoxin domain-containing protein 5 OS=Homo sapiens OX=9606 GN=TXNDC5 PE=1 SV=2	TXND5_HUMAN	TXNDC5	48 kDa	0.0024	0.827032
Phospholipid scramblase (Fragment) OS=Homo sapiens OX=9606 GN=PLSCR3 PE=1 SV=1	I3NI29_HUMAN (+1)	PLSCR3	19 kDa	0.002	0.677231
Serine protease HTRA1 OS=Homo sapiens OX=9606 GN=HTRA1 PE=1 SV=1	HTRA1_HUMAN	HTRA1	51 kDa	No data	0
Leukocyte surface antigen CD47 (Fragment) OS=Homo sapiens OX=9606 GN=CD47 PE=1 SV=1	A0A2R8Y484_HUMAN (+1)	CD47	20 kDa	0.0019	0.639144
60S ribosomal protein L10 OS=Homo sapiens OX=9606 GN=RPL10 PE=1 SV=4	RL10_HUMAN (+1)	RPL10	25 kDa	0.0021	0.731866
CON__Q2HJF0	CON__Q2HJF0		?	0.1521	2.51038
Dipeptidyl peptidase 3 OS=Homo sapiens OX=9606 GN=DPP3 PE=1 SV=2	DPP3_HUMAN (+3)	DPP3	83 kDa	No data	0
PRA1 family protein 3 OS=Homo sapiens OX=9606 GN=ARL6IP5 PE=1 SV=1	PRAF3_HUMAN	ARL6IP5	22 kDa	0.0022	0.757981
Complement C3 OS=Homo sapiens OX=9606 GN=C3 PE=1 SV=2	CO3_HUMAN	C3	187 kDa	-0.2733	2.66913
EH domain-containing protein 1 OS=Homo sapiens OX=9606 GN=EHD1 PE=1 SV=1	A0A024R571_HUMAN (+1)	EHD1	62 kDa	0.002	0.693427
Syntaxin-7 OS=Homo sapiens OX=9606 GN=STX7 PE=1 SV=4	STX7_HUMAN	STX7	30 kDa	No data	0
Cathepsin L1 OS=Homo sapiens OX=9606 GN=CTSL PE=1 SV=2	CATL1_HUMAN	CTSL	38 kDa	No data	0
CD99 antigen OS=Homo sapiens OX=9606 GN=CD99 PE=1 SV=1	CD99_HUMAN	CD99	19 kDa	No data	0
Proteasome subunit beta type-6 OS=Homo sapiens OX=9606 GN=PSMB6 PE=1 SV=4	PSB6_HUMAN	PSMB6	25 kDa	-0.2518	3.10977
Discoidin, CUB and LCCL domain-containing protein 2 OS=Homo sapiens OX=9606 GN=DCBLD2 PE=1 SV=1	DCBD2_HUMAN	DCBLD2	85 kDa	No data	0
Protein-lysine 6-oxidase OS=Homo sapiens OX=9606 GN=LOX PE=1 SV=2	LYOX_HUMAN	LOX	47 kDa	No data	0
Cysteine-rich motor neuron 1 protein OS=Homo sapiens OX=9606 GN=CRIM1 PE=1 SV=1	CRIM1_HUMAN	CRIM1	114 kDa	No data	0
Transaldolase OS=Homo sapiens OX=9606 GN=TALDO1 PE=1 SV=2	TALDO_HUMAN	TALDO1	38 kDa	No data	0
Anion exchange protein OS=Homo sapiens OX=9606 GN=SLC4A7 PE=1 SV=1	A0A0A0MST8_HUMAN (+3)	SLC4A7	135 kDa	No data	0
Ras-related C3 botulinum toxin substrate 1 OS=Homo sapiens OX=9606 GN=RAC1 PE=1 SV=1	RAC1_HUMAN	RAC1	21 kDa	No data	0
Argininosuccinate lyase OS=Homo sapiens OX=9606 GN=ASL PE=1 SV=4	ARLY_HUMAN	ASL	52 kDa	No data	0
Monocarboxylate transporter 4 OS=Homo sapiens OX=9606 GN=SLC16A3 PE=1 SV=1	MOT4_HUMAN	SLC16A3	49 kDa	No data	0
26S proteasome regulatory subunit 10B OS=Homo sapiens OX=9606 GN=PSMC6 PE=1 SV=1	A0A087X2I1_HUMAN (+2)	PSMC6	46 kDa	No data	0
40S ribosomal protein S26 OS=Homo sapiens OX=9606 GN=RPS26 PE=1 SV=3	RS26_HUMAN	RPS26	13 kDa	No data	0
Probable lysosomal cobalamin transporter OS=Homo sapiens OX=9606 GN=LMBRD1 PE=4 SV=1	A0A3B3IT31_HUMAN (+1)	LMBRD1	64 kDa	No data	0
V-type proton ATPase catalytic subunit A OS=Homo sapiens OX=9606 GN=ATP6V1A PE=1 SV=2	VATA_HUMAN	ATP6V1A	68 kDa	No data	0
Plectin OS=Homo sapiens OX=9606 GN=PLEC PE=1 SV=9	H0YDN1_HUMAN (+1)	PLEC	388 kDa	No data	0
CON__Q2KIH2	CON__Q2KIH2		?	0.0021	0.711234
UTP--glucose-1-phosphate uridylyltransferase OS=Homo sapiens OX=9606 GN=UGP2 PE=1 SV=1	A0A087WYS1_HUMAN (+2)	UGP2	57 kDa	No data	0
Ras-related protein Ral-A OS=Homo sapiens OX=9606 GN=RALA PE=1 SV=1	RALA_HUMAN	RALA	24 kDa	No data	0
CD166 antigen OS=Homo sapiens OX=9606 GN=ALCAM PE=1 SV=2	CD166_HUMAN	ALCAM	65 kDa	No data	0
DNA damage-binding protein 1 OS=Homo sapiens OX=9606 GN=DDB1 PE=1 SV=1	DDB1_HUMAN (+1)	DDB1	127 kDa	No data	0
Collagen alpha-1(XVIII) chain OS=Homo sapiens OX=9606 GN=COL18A1 PE=1 SV=5	COIA1_HUMAN (+1)	COL18A1	178 kDa	No data	0
C-type mannose receptor 2 OS=Homo sapiens OX=9606 GN=MRC2 PE=1 SV=2	MRC2_HUMAN	MRC2	167 kDa	0.002	0.684186
Peroxiredoxin-6 OS=Homo sapiens OX=9606 GN=PRDX6 PE=1 SV=3	PRDX6_HUMAN	PRDX6	25 kDa	No data	0
Complement C1s subcomponent OS=Homo sapiens OX=9606 GN=C1S PE=1 SV=1	A0A087X232_HUMAN (+1)	C1S	76 kDa	No data	0
Citrate synthase OS=Homo sapiens OX=9606 GN=CS PE=1 SV=1	A0A0C4DGI3_HUMAN (+2)	CS	45 kDa	No data	0
60S ribosomal protein L17 (Fragment) OS=Homo sapiens OX=9606 GN=RPL17 PE=3 SV=1	A0A087WXM6_HUMAN (+6)	RPL17	20 kDa	0.0019	0.647451
Platelet-derived growth factor receptor beta OS=Homo sapiens OX=9606 GN=PDGFRB PE=1 SV=1	PGFRB_HUMAN	PDGFRB	124 kDa	No data	0
Collagen alpha-1(V) chain OS=Homo sapiens OX=9606 GN=COL5A1 PE=1 SV=3	CO5A1_HUMAN	COL5A1	184 kDa	No data	0
Galectin-7 OS=Homo sapiens OX=9606 GN=LGALS7 PE=1 SV=2	LEG7_HUMAN	LGALS7	15 kDa	0.0499	0.972726
T-complex protein 1 subunit gamma OS=Homo sapiens OX=9606 GN=CCT3 PE=1 SV=1	B4DUR8_HUMAN (+1)	CCT3	56 kDa	No data	0
Prelamin-A/C OS=Homo sapiens OX=9606 GN=LMNA PE=1 SV=1	LMNA_HUMAN (+2)	LMNA	74 kDa	No data	0
Suprabasin OS=Homo sapiens OX=9606 GN=SBSN PE=1 SV=2	SBSN_HUMAN	SBSN	61 kDa	-0.0014	1.04087
Heterogeneous nuclear ribonucleoproteins A2/B1 OS=Homo sapiens OX=9606 GN=HNRNPA2B1 PE=1 SV=2	ROA2_HUMAN	HNRNPA2B1	37 kDa	No data	0
Mas-related G-protein coupled receptor member F OS=Homo sapiens OX=9606 GN=MRGPRF PE=2 SV=1	MRGRF_HUMAN	MRGPRF	38 kDa	No data	0
Delta-aminolevulinic acid dehydratase OS=Homo sapiens OX=9606 GN=ALAD PE=1 SV=1	HEM2_HUMAN	ALAD	36 kDa	No data	0
Contactin-1 OS=Homo sapiens OX=9606 GN=CNTN1 PE=1 SV=1	CNTN1_HUMAN	CNTN1	113 kDa	0.0025	0.870149
Cornulin OS=Homo sapiens OX=9606 GN=CRNN PE=1 SV=1	CRNN_HUMAN	CRNN	54 kDa	No data	0
Chitinase-3-like protein 1 OS=Homo sapiens OX=9606 GN=CHI3L1 PE=1 SV=2	CH3L1_HUMAN	CHI3L1	43 kDa	No data	0
Collagen alpha-1(IV) chain (Fragment) OS=Homo sapiens OX=9606 GN=COL4A1 PE=4 SV=1	A0A3B3ISV3_HUMAN (+1)	COL4A1	40 kDa	No data	0
Prolyl endopeptidase FAP OS=Homo sapiens OX=9606 GN=FAP PE=1 SV=1	A0A0D9SEN1_HUMAN (+2)	FAP	88 kDa	No data	0
CON__ENSEMBL:ENSBTAP00000018229	CON__ENSEMBL:ENSBTAP00000018229		?	0.126	2.79694
Actin, cytoplasmic 1 OS=Homo sapiens OX=9606 GN=ACTB PE=1 SV=1	ACTB_HUMAN	ACTB	42 kDa	-0.0408	2.91455
Profilin (Fragment) OS=Homo sapiens OX=9606 GN=PFN1 PE=1 SV=1	I3L3D5_HUMAN (+1)	PFN1	18 kDa	0.1718	2.91308
Ras-related protein Rab-5B OS=Homo sapiens OX=9606 GN=RAB5B PE=1 SV=1	RAB5B_HUMAN	RAB5B	24 kDa	0.0022	0.739653
14-3-3 protein theta OS=Homo sapiens OX=9606 GN=YWHAQ PE=1 SV=1	1433T_HUMAN	YWHAQ	28 kDa	0.0018	0.629363
HLA class I histocompatibility antigen, B-55 alpha chain OS=Homo sapiens OX=9606 GN=HLA-B PE=1 SV=1	1B55_HUMAN (+1)	HLA-B	40 kDa	0.002	0.671996
CON__Q9R0H5	CON__Q9R0H5		?	-0.0724	1.80409
Peroxiredoxin-1 OS=Homo sapiens OX=9606 GN=PRDX1 PE=1 SV=1	A0A0A0MRQ5_HUMAN (+1)	PRDX1	11 kDa	0.0185	0.755497
CON__A2I7N3	CON__A2I7N3		?	0.223	2.6575
Laminin subunit alpha-1 OS=Homo sapiens OX=9606 GN=LAMA1 PE=1 SV=2	LAMA1_HUMAN	LAMA1	337 kDa	0.0018	0.618515
Nucleoside diphosphate kinase A OS=Homo sapiens OX=9606 GN=NME1 PE=1 SV=1	NDKA_HUMAN	NME1	17 kDa	-0.0699	1.43499
CON__A2I7N0	CON__A2I7N0		?	0.0057	1.14137
Calmodulin-like protein 5 OS=Homo sapiens OX=9606 GN=CALML5 PE=1 SV=2	CALL5_HUMAN	CALML5	16 kDa	-0.1168	1.57418
Disintegrin and metalloproteinase domain-containing protein 10 OS=Homo sapiens OX=9606 GN=ADAM10 PE=1 SV=1	ADA10_HUMAN	ADAM10	84 kDa	No data	0
Vacuolar protein sorting-associated protein 35 OS=Homo sapiens OX=9606 GN=VPS35 PE=1 SV=2	VPS35_HUMAN	VPS35	92 kDa	No data	0
Receptor-type tyrosine-protein phosphatase S OS=Homo sapiens OX=9606 GN=PTPRS PE=1 SV=1	A0A0A0MR60_HUMAN (+5)	PTPRS	169 kDa	No data	0
Superoxide dismutase [Mn], mitochondrial OS=Homo sapiens OX=9606 GN=SOD2 PE=1 SV=3	SODM_HUMAN	SOD2	25 kDa	No data	0
Pituitary tumor-transforming gene 1 protein-interacting protein OS=Homo sapiens OX=9606 GN=PTTG1IP PE=1 SV=1	A8MXQ1_HUMAN (+1)	PTTG1IP	18 kDa	No data	0
Endoglin OS=Homo sapiens OX=9606 GN=ENG PE=1 SV=2	EGLN_HUMAN	ENG	71 kDa	No data	0
Ras-related protein Rap-2b OS=Homo sapiens OX=9606 GN=RAP2B PE=1 SV=1	RAP2B_HUMAN	RAP2B	21 kDa	No data	0
Lysozyme C OS=Homo sapiens OX=9606 GN=LYZ PE=1 SV=1	LYSC_HUMAN	LYZ	17 kDa	0.0019	0.634422
Synaptotagmin-11 OS=Homo sapiens OX=9606 GN=SYT11 PE=1 SV=2	SYT11_HUMAN	SYT11	48 kDa	No data	0
60S ribosomal protein L18a OS=Homo sapiens OX=9606 GN=RPL18A PE=1 SV=1	M0R0P7_HUMAN (+4)	RPL18A	16 kDa	No data	0
40S ribosomal protein S27 OS=Homo sapiens OX=9606 GN=RPS27 PE=1 SV=3	RS27_HUMAN	RPS27	9 kDa	No data	0
Actin-related protein 2/3 complex subunit 2 OS=Homo sapiens OX=9606 GN=ARPC2 PE=1 SV=1	ARPC2_HUMAN	ARPC2	34 kDa	No data	0
Serine palmitoyltransferase 1 OS=Homo sapiens OX=9606 GN=SPTLC1 PE=1 SV=1	SPTC1_HUMAN	SPTLC1	53 kDa	No data	0
Glycine--tRNA ligase OS=Homo sapiens OX=9606 GN=GARS PE=1 SV=3	GARS_HUMAN	GARS	83 kDa	No data	0
GDH/6PGL endoplasmic bifunctional protein OS=Homo sapiens OX=9606 GN=H6PD PE=1 SV=2	G6PE_HUMAN (+1)	H6PD	89 kDa	No data	0
40S ribosomal protein S19 OS=Homo sapiens OX=9606 GN=RPS19 PE=1 SV=1	A0A075B6E2_HUMAN (+1)	RPS19	8 kDa	0.0026	0.883662
Lysosomal acid phosphatase OS=Homo sapiens OX=9606 GN=ACP2 PE=1 SV=1	E9PHY0_HUMAN (+1)	ACP2	41 kDa	No data	0
Protein spinster homolog 1 OS=Homo sapiens OX=9606 GN=SPNS1 PE=1 SV=1	H3BMF4_HUMAN (+2)	SPNS1	61 kDa	No data	0
Alpha-mannosidase OS=Homo sapiens OX=9606 GN=MAN2B2 PE=1 SV=1	E9PCD7_HUMAN (+2)	MAN2B2	108 kDa	No data	0
Multidrug resistance-associated protein 1 OS=Homo sapiens OX=9606 GN=ABCC1 PE=1 SV=1	A0A0A0MS99_HUMAN (+2)	ABCC1	135 kDa	No data	0
E3 ubiquitin-protein ligase RNF149 OS=Homo sapiens OX=9606 GN=RNF149 PE=1 SV=1	F8WCD0_HUMAN (+1)	RNF149	43 kDa	No data	0
T-complex protein 1 subunit eta OS=Homo sapiens OX=9606 GN=CCT7 PE=1 SV=2	TCPH_HUMAN	CCT7	59 kDa	No data	0
Katanin p60 ATPase-containing subunit A-like 2 (Fragment) OS=Homo sapiens OX=9606 GN=KATNAL2 PE=1 SV=1	K7EIJ8_HUMAN (+1)	KATNAL2	38 kDa	No data	0
60S ribosomal protein L34 OS=Homo sapiens OX=9606 GN=RPL34 PE=1 SV=3	RL34_HUMAN	RPL34	13 kDa	No data	0
Matrix remodeling-associated protein 8 OS=Homo sapiens OX=9606 GN=MXRA8 PE=1 SV=1	MXRA8_HUMAN	MXRA8	49 kDa	0.0019	0.664196
14-3-3 protein beta/alpha OS=Homo sapiens OX=9606 GN=YWHAB PE=1 SV=3	1433B_HUMAN	YWHAB	28 kDa	No data	0
Alpha-1,4 glucan phosphorylase OS=Homo sapiens OX=9606 GN=PYGL PE=1 SV=1	E9PK47_HUMAN (+1)	PYGL	94 kDa	0.0014	0.817009
Transforming protein RhoA (Fragment) OS=Homo sapiens OX=9606 GN=RHOA PE=1 SV=1	C9JNR4_HUMAN (+7)	RHOA	15 kDa	No data	0
Secretory carrier-associated membrane protein OS=Homo sapiens OX=9606 GN=SCAMP1 PE=1 SV=1	A0A087WXB0_HUMAN (+1)	SCAMP1	35 kDa	No data	0
CD82 antigen OS=Homo sapiens OX=9606 GN=CD82 PE=1 SV=1	CD82_HUMAN	CD82	30 kDa	No data	0
Stromelysin-1 OS=Homo sapiens OX=9606 GN=MMP3 PE=1 SV=2	MMP3_HUMAN	MMP3	54 kDa	No data	0
Intercellular adhesion molecule 1 OS=Homo sapiens OX=9606 GN=ICAM1 PE=1 SV=2	ICAM1_HUMAN	ICAM1	58 kDa	No data	0
60S ribosomal protein L11 OS=Homo sapiens OX=9606 GN=RPL11 PE=1 SV=2	RL11_HUMAN	RPL11	20 kDa	No data	0
Sequestosome-1 OS=Homo sapiens OX=9606 GN=SQSTM1 PE=1 SV=1	SQSTM_HUMAN	SQSTM1	48 kDa	No data	0
Transmembrane 9 superfamily member 2 OS=Homo sapiens OX=9606 GN=TM9SF2 PE=1 SV=1	TM9S2_HUMAN	TM9SF2	76 kDa	No data	0
Protein-glutamine gamma-glutamyltransferase K OS=Homo sapiens OX=9606 GN=TGM1 PE=1 SV=4	TGM1_HUMAN	TGM1	90 kDa	-0.0064	0.732615
ADP-ribosylation factor 1 OS=Homo sapiens OX=9606 GN=ARF1 PE=1 SV=2	ARF1_HUMAN (+2)	ARF1	21 kDa	No data	0
Target of Nesh-SH3 OS=Homo sapiens OX=9606 GN=ABI3BP PE=1 SV=1	D3YTG3_HUMAN (+2)	ABI3BP	195 kDa	No data	0
Prolyl 3-hydroxylase 1 OS=Homo sapiens OX=9606 GN=P3H1 PE=1 SV=2	P3H1_HUMAN	P3H1	83 kDa	No data	0
Nucleoside diphosphate kinase B OS=Homo sapiens OX=9606 GN=NME2 PE=1 SV=1	NDKB_HUMAN (+1)	NME2	17 kDa	-0.0699	1.43499
Annexin OS=Homo sapiens OX=9606 GN=ANXA6 PE=1 SV=1	E5RK69_HUMAN	ANXA6	52 kDa	-0.028	1.4465
HCG1745306, isoform CRA_a OS=Homo sapiens OX=9606 GN=HBA2 PE=1 SV=1	G3V1N2_HUMAN	HBA2	12 kDa	-0.1025	3.10807
CON__A2I7N1	CON__A2I7N1		?	-0.0071	2.08192
Heat shock 70 kDa protein 6 OS=Homo sapiens OX=9606 GN=HSPA6 PE=1 SV=2	HSP76_HUMAN	HSPA6	71 kDa	0.1395	1.42151
Keratin, type I cytoskeletal 27 OS=Homo sapiens OX=9606 GN=KRT27 PE=1 SV=2	K1C27_HUMAN (+1)	KRT27	50 kDa	-0.2826	3.62578
HLA class I histocompatibility antigen, Cw-12 alpha chain OS=Homo sapiens OX=9606 GN=HLA-C PE=1 SV=2	1C12_HUMAN (+5)	HLA-C	41 kDa	No data	0
Ras-related protein R-Ras2 (Fragment) OS=Homo sapiens OX=9606 GN=RRAS2 PE=1 SV=1	E9PK85_HUMAN (+1)	RRAS2	20 kDa	No data	0
Xaa-Pro aminopeptidase 1 OS=Homo sapiens OX=9606 GN=XPNPEP1 PE=1 SV=1	Q5T6H7_HUMAN (+1)	XPNPEP1	62 kDa	No data	0
Eukaryotic translation initiation factor 3 subunit L OS=Homo sapiens OX=9606 GN=EIF3L PE=1 SV=1	B0QY89_HUMAN (+1)	EIF3L	71 kDa	No data	0
26S proteasome regulatory subunit 6A (Fragment) OS=Homo sapiens OX=9606 GN=PSMC3 PE=1 SV=2	E9PKD5_HUMAN (+5)	PSMC3	35 kDa	No data	0
Keratin, type I cytoskeletal 23 OS=Homo sapiens OX=9606 GN=KRT23 PE=1 SV=2	K1C23_HUMAN (+1)	KRT23	48 kDa	-0.0065	0.709407
Gamma-aminobutyric acid receptor-associated protein-like 2 OS=Homo sapiens OX=9606 GN=GABARAPL2 PE=1 SV=1	GBRL2_HUMAN	GABARAPL2	14 kDa	No data	0
26S proteasome non-ATPase regulatory subunit 12 OS=Homo sapiens OX=9606 GN=PSMD12 PE=1 SV=3	PSD12_HUMAN	PSMD12	53 kDa	No data	0
Complement factor B (Fragment) OS=Homo sapiens OX=9606 GN=CFB PE=3 SV=1	A0A0G2JH38_HUMAN (+3)	CFB	66 kDa	No data	0
Cornifin-A OS=Homo sapiens OX=9606 GN=SPRR1A PE=1 SV=2	SPR1A_HUMAN	SPRR1A	10 kDa	0.0021	0.716394
Protein disulfide-isomerase A6 OS=Homo sapiens OX=9606 GN=PDIA6 PE=1 SV=1	PDIA6_HUMAN	PDIA6	48 kDa	No data	0
Arachidonate 12-lipoxygenase, 12R-type OS=Homo sapiens OX=9606 GN=ALOX12B PE=1 SV=1	LX12B_HUMAN	ALOX12B	80 kDa	0.0023	0.770548
Thioredoxin OS=Homo sapiens OX=9606 GN=TXN PE=1 SV=3	THIO_HUMAN	TXN	12 kDa	0.0018	0.604367
Granulins OS=Homo sapiens OX=9606 GN=GRN PE=1 SV=2	GRN_HUMAN (+1)	GRN	64 kDa	No data	0
AF4/FMR2 family member 1 OS=Homo sapiens OX=9606 GN=AFF1 PE=1 SV=1	AFF1_HUMAN (+1)	AFF1	131 kDa	0.0018	0.620031
Histone H2B type 1-C/E/F/G/I OS=Homo sapiens OX=9606 GN=HIST1H2BC PE=1 SV=4	H2B1C_HUMAN (+9)	HIST1H2BC	14 kDa	No data	0
Leukotriene A-4 hydrolase OS=Homo sapiens OX=9606 GN=LTA4H PE=1 SV=2	LKHA4_HUMAN	LTA4H	69 kDa	No data	0
Isoleucine--tRNA ligase, cytoplasmic OS=Homo sapiens OX=9606 GN=IARS PE=1 SV=1	J3KR24_HUMAN (+1)	IARS	132 kDa	No data	0
1,4-alpha-glucan-branching enzyme OS=Homo sapiens OX=9606 GN=GBE1 PE=1 SV=3	GLGB_HUMAN	GBE1	80 kDa	No data	0
Collagen alpha-1(XVI) chain OS=Homo sapiens OX=9606 GN=COL16A1 PE=1 SV=1	A6NCT7_HUMAN (+1)	COL16A1	97 kDa	No data	0
Ras-related protein Rab-22A OS=Homo sapiens OX=9606 GN=RAB22A PE=1 SV=2	RB22A_HUMAN	RAB22A	22 kDa	No data	0
Tetraspanin OS=Homo sapiens OX=9606 GN=TSPAN10 PE=1 SV=1	A0A087WWT4_HUMAN (+2)	TSPAN10	41 kDa	No data	0
Interleukin-36 gamma OS=Homo sapiens OX=9606 GN=IL36G PE=1 SV=1	IL36G_HUMAN	IL36G	19 kDa	0.0023	0.78019
Protein-glutamine gamma-glutamyltransferase 5 OS=Homo sapiens OX=9606 GN=TGM5 PE=1 SV=1	A0A087WVW4_HUMAN (+2)	TGM5	81 kDa	0.0019	0.662302
Sphingomyelin phosphodiesterase OS=Homo sapiens OX=9606 GN=SMPD1 PE=1 SV=5	ASM_HUMAN	SMPD1	70 kDa	No data	0
Cytoplasmic dynein 1 heavy chain 1 OS=Homo sapiens OX=9606 GN=DYNC1H1 PE=1 SV=5	DYHC1_HUMAN	DYNC1H1	532 kDa	0.0017	0.577784
Eukaryotic translation initiation factor 3 subunit C OS=Homo sapiens OX=9606 GN=EIF3C PE=1 SV=1	EIF3C_HUMAN (+1)	EIF3C	105 kDa	No data	0
Filamin-A OS=Homo sapiens OX=9606 GN=FLNA PE=1 SV=4	FLNA_HUMAN	FLNA	281 kDa	-0.0199	1.16211
Filamin-A OS=Homo sapiens OX=9606 GN=FLNA PE=1 SV=1	Q60FE5_HUMAN	FLNA	278 kDa	-0.0199	1.16211
CON__P04259	CON__P04259		?	0.0447	3.31993
Keratin, type II cytoskeletal 6B OS=Homo sapiens OX=9606 GN=KRT6B PE=1 SV=5	K2C6B_HUMAN	KRT6B	60 kDa	-0.0473	2.90356
Beta-actin-like protein 2 OS=Homo sapiens OX=9606 GN=ACTBL2 PE=1 SV=2	ACTBL_HUMAN	ACTBL2	42 kDa	0.0345	3.34896
HLA class I histocompatibility antigen, A-68 alpha chain OS=Homo sapiens OX=9606 GN=HLA-A PE=1 SV=4	1A68_HUMAN (+1)	HLA-A	41 kDa	No data	0
CON__Q922U2	CON__Q922U2		?	-0.0127	2.41386
Keratin, type II cytoskeletal 3 OS=Homo sapiens OX=9606 GN=KRT3 PE=1 SV=3	K2C3_HUMAN (+1)	KRT3	64 kDa	-0.1187	3.80702
Guanine nucleotide-binding protein G(k) subunit alpha OS=Homo sapiens OX=9606 GN=GNAI3 PE=1 SV=3	GNAI3_HUMAN	GNAI3	41 kDa	No data	0
14-3-3 protein gamma OS=Homo sapiens OX=9606 GN=YWHAG PE=1 SV=2	1433G_HUMAN	YWHAG	28 kDa	No data	0
Thrombospondin-3 OS=Homo sapiens OX=9606 GN=THBS3 PE=1 SV=2	F5H4Z8_HUMAN (+1)	THBS3	103 kDa	0.0232	0.814246
Plasma membrane calcium-transporting ATPase 3 OS=Homo sapiens OX=9606 GN=ATP2B3 PE=1 SV=3	AT2B3_HUMAN	ATP2B3	134 kDa	0.0019	0.661831
Complement C4-A OS=Homo sapiens OX=9606 GN=C4A PE=1 SV=1	A0A0G2JPR0_HUMAN (+4)	C4A	193 kDa	-0.0133	1.09956
Ceruloplasmin OS=Homo sapiens OX=9606 GN=CP PE=1 SV=1	CERU_HUMAN	CP	122 kDa	0.0403	1.5409
Tubulin beta-6 chain OS=Homo sapiens OX=9606 GN=TUBB6 PE=1 SV=1	TBB6_HUMAN	TUBB6	50 kDa	0.0018	0.622096
Beta-enolase (Fragment) OS=Homo sapiens OX=9606 GN=ENO3 PE=1 SV=1	E5RGZ4_HUMAN (+1)	ENO3	30 kDa	0.0017	0.58824
Catenin beta-1 OS=Homo sapiens OX=9606 GN=CTNNB1 PE=1 SV=1	A0A2R8Y543_HUMAN (+9)	CTNNB1	78 kDa	0.0007	0.680217
Guanine nucleotide-binding protein G(s) subunit alpha isoforms XLas OS=Homo sapiens OX=9606 GN=GNAS PE=1 SV=2	GNAS1_HUMAN (+1)	GNAS	111 kDa	No data	0
CON__ENSEMBL:ENSBTAP00000038253	CON__ENSEMBL:ENSBTAP00000038253		?	-0.0872	4.51454
Keratin, type II cytoskeletal 2 oral OS=Homo sapiens OX=9606 GN=KRT76 PE=1 SV=2	K22O_HUMAN	KRT76	66 kDa	-0.0264	1.53597
